# Supplementary material for: Analysis of Wnt signaling β-catenin spatial dynamics in HEK293T cells
Source: BMC Syst Biol. 2014 Apr 8;8:44. doi: 10.1186/1752-0509-8-44 (PMC4108056; doi:10.1186/1752-0509-8-44)
Supplement: Additional file 2 — SBML file for Model 1. The SBML file Model1.xml can be browsed using JDesigner of the Systems Biology Workbench. Please download JDesigner at http://sbw.sourceforge.net/, install it, and open the SBML file Model1.xml to browse the Wnt signaling model. [file 1752-0509-8-44-S2.zip › 9821453441145767_add2.xml]

<?xml version="1.0" encoding="UTF-8"?>
<!-- Created by XMLPrettyPrinter on 12/14/2012 from JDesigner 2.3.52 -->
<sbml xmlns = "http://www.sbml.org/sbml/level2" level = "2" version = "1" xmlns:jd2 = "http://www.sys-bio.org/sbml/jd2">
   <!--                     -->
   <!--  Model Starts Here  -->
   <!--                     -->
   <model id = "M1" name = "Model1">
      <annotation>
         <jd2:JDesignerLayout version = "2.0" MajorVersion = "2" MinorVersion = "3" BuildVersion = "52"
                              xmlns:jd2 = "http://www.sys-bio.org/sbml/jd2">
            <jd2:header>
               <jd2:VersionHeader JDesignerVersion = "2.0"/>
               <jd2:ModelHeader Author = "ChinWeeTan" ModelVersion = "1.1" ModelTitle = "Model1"/>
               <jd2:TimeCourseDetails timeStart = "0" timeEnd = "180" numberOfPoints = "10000"/>
            </jd2:header>
            <jd2:listOfParameterSets currentParameterSet = "Init">
               <jd2:parameterSet Id = "SS">
                  <jd2:notes note = ""/>
                  <jd2:listOfCompartments>
                     <jd2:NameValue name = "compartment" value = "1"/>
                  </jd2:listOfCompartments>
                  <jd2:listOfSpecies>
                     <jd2:NameValue name = "DshI" value = "100"/>
                     <jd2:NameValue name = "DshA" value = "0"/>
                     <jd2:NameValue name = "Wnt" value = "0"/>
                     <jd2:NameValue name = "APC_Axin_GSK3" value = "0.063"/>
                     <jd2:NameValue name = "APC_Axin" value = "0.051"/>
                     <jd2:NameValue name = "GSK3" value = "12.3"/>
                     <jd2:NameValue name = "APCp_Axinp_GSK3" value = "0.13"/>
                     <jd2:NameValue name = "Bcat_APCp_Axinp_GSK3" value = "0.0062"/>
                     <jd2:NameValue name = "Bcat" value = "349.9"/>
                     <jd2:NameValue name = "Bcatp_APCp_Axinp_GSK3" value = "0.0062"/>
                     <jd2:NameValue name = "Bcatp" value = "3.05"/>
                     <jd2:NameValue name = "Axin" value = "40.3"/>
                     <jd2:NameValue name = "APC" value = "1.5"/>
                     <jd2:NameValue name = "Bcat_APC" value = "2.4"/>
                     <jd2:NameValue name = "Bcat_TCF" value = "10.3"/>
                     <jd2:NameValue name = "TCF" value = "4.7"/>
                     <jd2:NameValue name = "GSK3_Axin" value = "23.5"/>
                     <jd2:NameValue name = "Axin_Bcat" value = "83.8"/>
                     <jd2:NameValue name = "GSK3_APC" value = "0.12"/>
                     <jd2:NameValue name = "GSK3_BCat" value = "34.8"/>
                     <jd2:NameValue name = "BcatpPool" value = "0"/>
                     <jd2:NameValue name = "AxinPool" value = "0.02"/>
                     <jd2:NameValue name = "BcatPool" value = "35"/>
                  </jd2:listOfSpecies>
                  <jd2:listOfParameters>
                     <jd2:NameValue name = "K6_k1" value = "0.0909"/>
                     <jd2:NameValue name = "K6_k2" value = "0.909"/>
                     <jd2:NameValue name = "V2_k" value = "0.0182"/>
                     <jd2:NameValue name = "V4_k" value = "0.267"/>
                     <jd2:NameValue name = "V9_k" value = "206"/>
                     <jd2:NameValue name = "V10_k" value = "206"/>
                     <jd2:NameValue name = "V15_k" value = "0.07515"/>
                     <jd2:NameValue name = "V13_k" value = "0.00010152"/>
                     <jd2:NameValue name = "V11_k" value = "0.417"/>
                     <jd2:NameValue name = "V3_k" value = "0.05"/>
                     <jd2:NameValue name = "V5_k" value = "0.133"/>
                     <jd2:NameValue name = "Scaling" value = "2600"/>
                     <jd2:NameValue name = "V7_k1" value = "1"/>
                     <jd2:NameValue name = "V7_k2" value = "1190"/>
                     <jd2:NameValue name = "V8_k1" value = "1"/>
                     <jd2:NameValue name = "V8_k2" value = "7120.896"/>
                     <jd2:NameValue name = "inhibitor" value = "0"/>
                     <jd2:NameValue name = "V14_k1" value = "3.0255"/>
                     <jd2:NameValue name = "V12_k" value = "1.3056"/>
                     <jd2:NameValue name = "V17_k1" value = "0.0018"/>
                     <jd2:NameValue name = "V17_k2" value = "0.402"/>
                     <jd2:NameValue name = "V1_k" value = "0.182"/>
                     <jd2:NameValue name = "V18_k1" value = "0.018"/>
                     <jd2:NameValue name = "V18_k2" value = "0.378"/>
                     <jd2:NameValue name = "V16_k1" value = "0.00234"/>
                     <jd2:NameValue name = "V16_k2" value = "0.372"/>
                     <jd2:NameValue name = "scale1" value = "2601.1254"/>
                     <jd2:NameValue name = "Scale2" value = "2600.75"/>
                     <jd2:NameValue name = "bcat_production" value = "1"/>
                     <jd2:NameValue name = "Scale3" value = "2599.9971"/>
                     <jd2:NameValue name = "scale4" value = "2601.9683"/>
                     <jd2:NameValue name = "V19_k1" value = "0.0078"/>
                     <jd2:NameValue name = "V19_k2" value = "1.3108"/>
                     <jd2:NameValue name = "V20_k1" value = "0.00147"/>
                     <jd2:NameValue name = "V20_k2" value = "0.231"/>
                     <jd2:NameValue name = "V21_k1" value = "0.00084"/>
                     <jd2:NameValue name = "V21_k2" value = "0.10368"/>
                     <jd2:NameValue name = "axin_production" value = "1"/>
                  </jd2:listOfParameters>
               </jd2:parameterSet>
               <jd2:parameterSet Id = "Init">
                  <jd2:notes note = ""/>
                  <jd2:listOfCompartments>
                     <jd2:NameValue name = "compartment" value = "1"/>
                  </jd2:listOfCompartments>
                  <jd2:listOfSpecies>
                     <jd2:NameValue name = "DshI" value = "100"/>
                     <jd2:NameValue name = "DshA" value = "0"/>
                     <jd2:NameValue name = "Wnt" value = "0"/>
                     <jd2:NameValue name = "APC_Axin_GSK3" value = "0"/>
                     <jd2:NameValue name = "APC_Axin" value = "0"/>
                     <jd2:NameValue name = "GSK3" value = "70.9"/>
                     <jd2:NameValue name = "APCp_Axinp_GSK3" value = "0"/>
                     <jd2:NameValue name = "Bcat_APCp_Axinp_GSK3" value = "0"/>
                     <jd2:NameValue name = "Bcat" value = "494.7"/>
                     <jd2:NameValue name = "Bcatp_APCp_Axinp_GSK3" value = "0"/>
                     <jd2:NameValue name = "Bcatp" value = "1"/>
                     <jd2:NameValue name = "Axin" value = "144.99"/>
                     <jd2:NameValue name = "APC" value = "4.24"/>
                     <jd2:NameValue name = "Bcat_APC" value = "0"/>
                     <jd2:NameValue name = "Bcat_TCF" value = "0"/>
                     <jd2:NameValue name = "TCF" value = "15"/>
                     <jd2:NameValue name = "GSK3_Axin" value = "0"/>
                     <jd2:NameValue name = "Axin_Bcat" value = "0"/>
                     <jd2:NameValue name = "GSK3_APC" value = "0"/>
                     <jd2:NameValue name = "GSK3_BCat" value = "0"/>
                     <jd2:NameValue name = "BcatpPool" value = "0"/>
                     <jd2:NameValue name = "AxinPool" value = "0"/>
                     <jd2:NameValue name = "BcatPool" value = "0"/>
                  </jd2:listOfSpecies>
                  <jd2:listOfParameters>
                     <jd2:NameValue name = "K6_k1" value = "0.0909"/>
                     <jd2:NameValue name = "K6_k2" value = "0.909"/>
                     <jd2:NameValue name = "V2_k" value = "0.0182"/>
                     <jd2:NameValue name = "V4_k" value = "0.267"/>
                     <jd2:NameValue name = "V9_k" value = "206"/>
                     <jd2:NameValue name = "V10_k" value = "206"/>
                     <jd2:NameValue name = "V15_k" value = "0.07515"/>
                     <jd2:NameValue name = "V13_k" value = "0.00010152"/>
                     <jd2:NameValue name = "V11_k" value = "0.417"/>
                     <jd2:NameValue name = "V3_k" value = "0.05"/>
                     <jd2:NameValue name = "V5_k" value = "0.133"/>
                     <jd2:NameValue name = "Scaling" value = "2600"/>
                     <jd2:NameValue name = "V7_k1" value = "1"/>
                     <jd2:NameValue name = "V7_k2" value = "1190"/>
                     <jd2:NameValue name = "V8_k1" value = "1"/>
                     <jd2:NameValue name = "V8_k2" value = "7120.896"/>
                     <jd2:NameValue name = "inhibitor" value = "0"/>
                     <jd2:NameValue name = "V14_k1" value = "3.0255"/>
                     <jd2:NameValue name = "V12_k" value = "1.3056"/>
                     <jd2:NameValue name = "V17_k1" value = "0.0018"/>
                     <jd2:NameValue name = "V17_k2" value = "0.402"/>
                     <jd2:NameValue name = "V1_k" value = "0.182"/>
                     <jd2:NameValue name = "V18_k1" value = "0.018"/>
                     <jd2:NameValue name = "V18_k2" value = "0.378"/>
                     <jd2:NameValue name = "V16_k1" value = "0.00234"/>
                     <jd2:NameValue name = "V16_k2" value = "0.372"/>
                     <jd2:NameValue name = "scale1" value = "2601.1254"/>
                     <jd2:NameValue name = "Scale2" value = "2600.75"/>
                     <jd2:NameValue name = "bcat_production" value = "1"/>
                     <jd2:NameValue name = "Scale3" value = "2599.9971"/>
                     <jd2:NameValue name = "scale4" value = "2601.9683"/>
                     <jd2:NameValue name = "V19_k1" value = "0.0078"/>
                     <jd2:NameValue name = "V19_k2" value = "1.3108"/>
                     <jd2:NameValue name = "V20_k1" value = "0.00147"/>
                     <jd2:NameValue name = "V20_k2" value = "0.231"/>
                     <jd2:NameValue name = "V21_k1" value = "0.00084"/>
                     <jd2:NameValue name = "V21_k2" value = "0.10368"/>
                     <jd2:NameValue name = "axin_production" value = "1"/>
                  </jd2:listOfParameters>
               </jd2:parameterSet>
            </jd2:listOfParameterSets>
            <jd2:JDGraphicsHeader BackGroundColor = "FFFFFFEF"/>
            <jd2:listOfCompartments>
               <jd2:compartment id = "compartment" size = "1" visible = "false">
                  <jd2:boundingBox x = "96" y = "96" w = "64" h = "64"/>
                  <jd2:membraneStyle thickness = "12" color = "FFFFA500"/>
                  <jd2:interiorStyle color = "FFFFEEEE"/>
                  <jd2:text value = "compartment" visible = "true">
                     <jd2:position rx = "1" ry = "48"/>
                     <jd2:font fontName = "Arial" fontSize = "8" fontStyle = "" fontColor = "FF000000"/>
                  </jd2:text>
               </jd2:compartment>
            </jd2:listOfCompartments>
            <jd2:listOfSpecies>
               <jd2:species id = "DshI" boundaryCondition = "false" compartment = "compartment" initialConcentration = "100">
                  <jd2:positionLocked value = "false"/>
                  <jd2:boundingBox x = "191" y = "127"/>
                  <jd2:displayValue visible = "true">
                     <jd2:position rx = "0" ry = "0"/>
                     <jd2:font fontName = "Arial" fontSize = "8" fontColor = "FF000000" fontStyle = ""/>
                  </jd2:displayValue>
                  <jd2:text value = "DshI" visible = "true">
                     <jd2:position rx = "9" ry = "8"/>
                     <jd2:font fontName = "Arial" fontSize = "8" fontStyle = "" fontColor = "FF000000"/>
                  </jd2:text>
                  <jd2:complex id = "DefaultMolecule" w = "48" h = "32" boundarySpeciesStyle = "bsBox"
                               boundaryStyleColor = "FF0000FF" captionPosition = "npCenter" aliasBoundaryColor = "FFFF0000" aliasBoundaryThickness = "3">
                     <jd2:subunit shape = "suRoundSquare">
                        <jd2:boundingBox rx = "0" ry = "0" w = "48" h = "32"/>
                        <jd2:text value = "S1" visible = "false">
                           <jd2:position rx = "16" ry = "8"/>
                           <jd2:font fontName = "Arial" fontSize = "8" fontColor = "FF000000" fontStyle = ""/>
                        </jd2:text>
                        <jd2:color scheme = "gtHorizLinear" startColor = "FFCCFFFF" endColor = "FFFFFFFF"/>
                        <jd2:edgeStyle color = "FF969696" thickness = "1" stroke = "dsSolid"/>
                     </jd2:subunit>
                  </jd2:complex>
               </jd2:species>
               <jd2:species id = "DshA" boundaryCondition = "false" compartment = "compartment" initialConcentration = "0">
                  <jd2:positionLocked value = "false"/>
                  <jd2:boundingBox x = "424" y = "127"/>
                  <jd2:displayValue visible = "true">
                     <jd2:position rx = "0" ry = "0"/>
                     <jd2:font fontName = "Arial" fontSize = "8" fontColor = "FF000000" fontStyle = ""/>
                  </jd2:displayValue>
                  <jd2:text value = "DshA" visible = "true">
                     <jd2:position rx = "6" ry = "8"/>
                     <jd2:font fontName = "Arial" fontSize = "8" fontStyle = "" fontColor = "FF000000"/>
                  </jd2:text>
                  <jd2:complex id = "DefaultMolecule" w = "48" h = "32" boundarySpeciesStyle = "bsBox"
                               boundaryStyleColor = "FF0000FF" captionPosition = "npCenter" aliasBoundaryColor = "FFFF0000" aliasBoundaryThickness = "3">
                     <jd2:subunit shape = "suRoundSquare">
                        <jd2:boundingBox rx = "0" ry = "0" w = "48" h = "32"/>
                        <jd2:text value = "S1" visible = "false">
                           <jd2:position rx = "16" ry = "8"/>
                           <jd2:font fontName = "Arial" fontSize = "8" fontColor = "FF000000" fontStyle = ""/>
                        </jd2:text>
                        <jd2:color scheme = "gtHorizLinear" startColor = "FFCCFFFF" endColor = "FFFFFFFF"/>
                        <jd2:edgeStyle color = "FF969696" thickness = "1" stroke = "dsSolid"/>
                     </jd2:subunit>
                  </jd2:complex>
               </jd2:species>
               <jd2:species id = "Wnt" boundaryCondition = "false" compartment = "compartment" initialConcentration = "0">
                  <jd2:positionLocked value = "false"/>
                  <jd2:boundingBox x = "258" y = "60"/>
                  <jd2:displayValue visible = "true">
                     <jd2:position rx = "0" ry = "0"/>
                     <jd2:font fontName = "Arial" fontSize = "8" fontColor = "FF000000" fontStyle = ""/>
                  </jd2:displayValue>
                  <jd2:text value = "Wnt" visible = "true">
                     <jd2:position rx = "10" ry = "8"/>
                     <jd2:font fontName = "Arial" fontSize = "8" fontStyle = "" fontColor = "FF000000"/>
                  </jd2:text>
                  <jd2:complex id = "DefaultMolecule" w = "48" h = "32" boundarySpeciesStyle = "bsBox"
                               boundaryStyleColor = "FF0000FF" captionPosition = "npCenter" aliasBoundaryColor = "FFFF0000" aliasBoundaryThickness = "3">
                     <jd2:subunit shape = "suRoundSquare">
                        <jd2:boundingBox rx = "0" ry = "0" w = "48" h = "32"/>
                        <jd2:text value = "S1" visible = "false">
                           <jd2:position rx = "16" ry = "8"/>
                           <jd2:font fontName = "Arial" fontSize = "8" fontColor = "FF000000" fontStyle = ""/>
                        </jd2:text>
                        <jd2:color scheme = "gtHorizLinear" startColor = "FFCCFFFF" endColor = "FFFFFFFF"/>
                        <jd2:edgeStyle color = "FF969696" thickness = "1" stroke = "dsSolid"/>
                     </jd2:subunit>
                  </jd2:complex>
               </jd2:species>
               <jd2:species id = "APC_Axin_GSK3" boundaryCondition = "false" compartment = "compartment" initialConcentration = "0">
                  <jd2:positionLocked value = "false"/>
                  <jd2:boundingBox x = "454" y = "250"/>
                  <jd2:displayValue visible = "true">
                     <jd2:position rx = "0" ry = "0"/>
                     <jd2:font fontName = "Arial" fontSize = "8" fontColor = "FF000000" fontStyle = ""/>
                  </jd2:displayValue>
                  <jd2:text value = "APC_Axin_GSK3" visible = "true">
                     <jd2:position rx = "4" ry = "8"/>
                     <jd2:font fontName = "Arial" fontSize = "8" fontStyle = "" fontColor = "FF000000"/>
                  </jd2:text>
                  <jd2:complex id = "DefaultMolecule" w = "116" h = "32" boundarySpeciesStyle = "bsBox"
                               boundaryStyleColor = "FF0000FF" captionPosition = "npCenter" aliasBoundaryColor = "FFFF0000" aliasBoundaryThickness = "3">
                     <jd2:subunit shape = "suRoundSquare">
                        <jd2:boundingBox rx = "0" ry = "0" w = "116" h = "32"/>
                        <jd2:text value = "S1" visible = "false">
                           <jd2:position rx = "50" ry = "8"/>
                           <jd2:font fontName = "Arial" fontSize = "8" fontColor = "FF000000" fontStyle = ""/>
                        </jd2:text>
                        <jd2:color scheme = "gtHorizLinear" startColor = "FFCCFFFF" endColor = "FFFFFFFF"/>
                        <jd2:edgeStyle color = "FF969696" thickness = "1" stroke = "dsSolid"/>
                     </jd2:subunit>
                  </jd2:complex>
               </jd2:species>
               <jd2:species id = "APC_Axin" boundaryCondition = "false" compartment = "compartment" initialConcentration = "0">
                  <jd2:positionLocked value = "false"/>
                  <jd2:boundingBox x = "465" y = "396"/>
                  <jd2:displayValue visible = "true">
                     <jd2:position rx = "0" ry = "0"/>
                     <jd2:font fontName = "Arial" fontSize = "8" fontColor = "FF000000" fontStyle = ""/>
                  </jd2:displayValue>
                  <jd2:text value = "APC_Axin" visible = "true">
                     <jd2:position rx = "5" ry = "8"/>
                     <jd2:font fontName = "Arial" fontSize = "8" fontStyle = "" fontColor = "FF000000"/>
                  </jd2:text>
                  <jd2:complex id = "DefaultMolecule" w = "74" h = "32" boundarySpeciesStyle = "bsBox"
                               boundaryStyleColor = "FF0000FF" captionPosition = "npCenter" aliasBoundaryColor = "FFFF0000" aliasBoundaryThickness = "3">
                     <jd2:subunit shape = "suRoundSquare">
                        <jd2:boundingBox rx = "0" ry = "0" w = "74" h = "32"/>
                        <jd2:text value = "S1" visible = "false">
                           <jd2:position rx = "29" ry = "8"/>
                           <jd2:font fontName = "Arial" fontSize = "8" fontColor = "FF000000" fontStyle = ""/>
                        </jd2:text>
                        <jd2:color scheme = "gtHorizLinear" startColor = "FFCCFFFF" endColor = "FFFFFFFF"/>
                        <jd2:edgeStyle color = "FF969696" thickness = "1" stroke = "dsSolid"/>
                     </jd2:subunit>
                  </jd2:complex>
               </jd2:species>
               <jd2:species id = "GSK3" boundaryCondition = "false" compartment = "compartment" initialConcentration = "70.9">
                  <jd2:positionLocked value = "false"/>
                  <jd2:boundingBox x = "406" y = "337"/>
                  <jd2:displayValue visible = "true">
                     <jd2:position rx = "0" ry = "0"/>
                     <jd2:font fontName = "Arial" fontSize = "8" fontColor = "FF000000" fontStyle = ""/>
                  </jd2:displayValue>
                  <jd2:text value = "GSK3" visible = "true">
                     <jd2:position rx = "4" ry = "8"/>
                     <jd2:font fontName = "Arial" fontSize = "8" fontStyle = "" fontColor = "FF000000"/>
                  </jd2:text>
                  <jd2:complex id = "DefaultMolecule" w = "48" h = "32" boundarySpeciesStyle = "bsBox"
                               boundaryStyleColor = "FF0000FF" captionPosition = "npCenter" aliasBoundaryColor = "FFFF0000" aliasBoundaryThickness = "3">
                     <jd2:subunit shape = "suRoundSquare">
                        <jd2:boundingBox rx = "0" ry = "0" w = "48" h = "32"/>
                        <jd2:text value = "S1" visible = "false">
                           <jd2:position rx = "16" ry = "8"/>
                           <jd2:font fontName = "Arial" fontSize = "8" fontColor = "FF000000" fontStyle = ""/>
                        </jd2:text>
                        <jd2:color scheme = "gtHorizLinear" startColor = "FFCCFFFF" endColor = "FFFFFFFF"/>
                        <jd2:edgeStyle color = "FF969696" thickness = "1" stroke = "dsSolid"/>
                     </jd2:subunit>
                  </jd2:complex>
               </jd2:species>
               <jd2:species id = "APCp_Axinp_GSK3" boundaryCondition = "false" compartment = "compartment" initialConcentration = "0">
                  <jd2:positionLocked value = "false"/>
                  <jd2:boundingBox x = "662" y = "253"/>
                  <jd2:displayValue visible = "true">
                     <jd2:position rx = "0" ry = "0"/>
                     <jd2:font fontName = "Arial" fontSize = "8" fontColor = "FF000000" fontStyle = ""/>
                  </jd2:displayValue>
                  <jd2:text value = "APCp_Axinp_GSK3" visible = "true">
                     <jd2:position rx = "4" ry = "8"/>
                     <jd2:font fontName = "Arial" fontSize = "8" fontStyle = "" fontColor = "FF000000"/>
                  </jd2:text>
                  <jd2:complex id = "DefaultMolecule" w = "130" h = "32" boundarySpeciesStyle = "bsBox"
                               boundaryStyleColor = "FF0000FF" captionPosition = "npCenter" aliasBoundaryColor = "FFFF0000" aliasBoundaryThickness = "3">
                     <jd2:subunit shape = "suRoundSquare">
                        <jd2:boundingBox rx = "0" ry = "0" w = "130" h = "32"/>
                        <jd2:text value = "S1" visible = "false">
                           <jd2:position rx = "57" ry = "8"/>
                           <jd2:font fontName = "Arial" fontSize = "8" fontColor = "FF000000" fontStyle = ""/>
                        </jd2:text>
                        <jd2:color scheme = "gtHorizLinear" startColor = "FFCCFFFF" endColor = "FFFFFFFF"/>
                        <jd2:edgeStyle color = "FF969696" thickness = "1" stroke = "dsSolid"/>
                     </jd2:subunit>
                  </jd2:complex>
               </jd2:species>
               <jd2:species id = "Bcat_APCp_Axinp_GSK3" boundaryCondition = "false" compartment = "compartment" initialConcentration = "0">
                  <jd2:positionLocked value = "false"/>
                  <jd2:boundingBox x = "934" y = "252"/>
                  <jd2:displayValue visible = "true">
                     <jd2:position rx = "0" ry = "0"/>
                     <jd2:font fontName = "Arial" fontSize = "8" fontColor = "FF000000" fontStyle = ""/>
                  </jd2:displayValue>
                  <jd2:text value = "Bcat_APCp_Axinp_GSK3" visible = "true">
                     <jd2:position rx = "4" ry = "8"/>
                     <jd2:font fontName = "Arial" fontSize = "8" fontStyle = "" fontColor = "FF000000"/>
                  </jd2:text>
                  <jd2:complex id = "DefaultMolecule" w = "164" h = "32" boundarySpeciesStyle = "bsBox"
                               boundaryStyleColor = "FF0000FF" captionPosition = "npCenter" aliasBoundaryColor = "FFFF0000" aliasBoundaryThickness = "3">
                     <jd2:subunit shape = "suRoundSquare">
                        <jd2:boundingBox rx = "0" ry = "0" w = "164" h = "32"/>
                        <jd2:text value = "S1" visible = "false">
                           <jd2:position rx = "74" ry = "8"/>
                           <jd2:font fontName = "Arial" fontSize = "8" fontColor = "FF000000" fontStyle = ""/>
                        </jd2:text>
                        <jd2:color scheme = "gtHorizLinear" startColor = "FFCCFFFF" endColor = "FFFFFFFF"/>
                        <jd2:edgeStyle color = "FF969696" thickness = "1" stroke = "dsSolid"/>
                     </jd2:subunit>
                  </jd2:complex>
               </jd2:species>
               <jd2:species id = "Bcat" boundaryCondition = "false" compartment = "compartment" initialConcentration = "494.7">
                  <jd2:positionLocked value = "false"/>
                  <jd2:boundingBox x = "783" y = "476"/>
                  <jd2:displayValue visible = "true">
                     <jd2:position rx = "0" ry = "0"/>
                     <jd2:font fontName = "Arial" fontSize = "8" fontColor = "FF000000" fontStyle = ""/>
                  </jd2:displayValue>
                  <jd2:text value = "Bcat" visible = "true">
                     <jd2:position rx = "9" ry = "8"/>
                     <jd2:font fontName = "Arial" fontSize = "8" fontStyle = "" fontColor = "FF000000"/>
                  </jd2:text>
                  <jd2:complex id = "DefaultMolecule" w = "48" h = "32" boundarySpeciesStyle = "bsBox"
                               boundaryStyleColor = "FF0000FF" captionPosition = "npCenter" aliasBoundaryColor = "FFFF0000" aliasBoundaryThickness = "3">
                     <jd2:subunit shape = "suRoundSquare">
                        <jd2:boundingBox rx = "0" ry = "0" w = "48" h = "32"/>
                        <jd2:text value = "S1" visible = "false">
                           <jd2:position rx = "16" ry = "8"/>
                           <jd2:font fontName = "Arial" fontSize = "8" fontColor = "FF000000" fontStyle = ""/>
                        </jd2:text>
                        <jd2:color scheme = "gtHorizLinear" startColor = "FFCCFFFF" endColor = "FFFFFFFF"/>
                        <jd2:edgeStyle color = "FF969696" thickness = "1" stroke = "dsSolid"/>
                     </jd2:subunit>
                  </jd2:complex>
               </jd2:species>
               <jd2:species id = "Bcatp_APCp_Axinp_GSK3" boundaryCondition = "false" compartment = "compartment" initialConcentration = "0">
                  <jd2:positionLocked value = "false"/>
                  <jd2:boundingBox x = "786" y = "105"/>
                  <jd2:displayValue visible = "true">
                     <jd2:position rx = "0" ry = "0"/>
                     <jd2:font fontName = "Arial" fontSize = "8" fontColor = "FF000000" fontStyle = ""/>
                  </jd2:displayValue>
                  <jd2:text value = "Bcatp_APCp_Axinp_GSK3" visible = "true">
                     <jd2:position rx = "3" ry = "8"/>
                     <jd2:font fontName = "Arial" fontSize = "8" fontStyle = "" fontColor = "FF000000"/>
                  </jd2:text>
                  <jd2:complex id = "DefaultMolecule" w = "171" h = "32" boundarySpeciesStyle = "bsBox"
                               boundaryStyleColor = "FF0000FF" captionPosition = "npCenter" aliasBoundaryColor = "FFFF0000" aliasBoundaryThickness = "3">
                     <jd2:subunit shape = "suRoundSquare">
                        <jd2:boundingBox rx = "0" ry = "0" w = "171" h = "32"/>
                        <jd2:text value = "S1" visible = "false">
                           <jd2:position rx = "77" ry = "8"/>
                           <jd2:font fontName = "Arial" fontSize = "8" fontColor = "FF000000" fontStyle = ""/>
                        </jd2:text>
                        <jd2:color scheme = "gtHorizLinear" startColor = "FFCCFFFF" endColor = "FFFFFFFF"/>
                        <jd2:edgeStyle color = "FF969696" thickness = "1" stroke = "dsSolid"/>
                     </jd2:subunit>
                  </jd2:complex>
               </jd2:species>
               <jd2:species id = "Bcatp" boundaryCondition = "false" compartment = "compartment" initialConcentration = "1">
                  <jd2:positionLocked value = "false"/>
                  <jd2:boundingBox x = "645" y = "106"/>
                  <jd2:displayValue visible = "true">
                     <jd2:position rx = "0" ry = "0"/>
                     <jd2:font fontName = "Arial" fontSize = "8" fontColor = "FF000000" fontStyle = ""/>
                  </jd2:displayValue>
                  <jd2:text value = "Bcatp" visible = "true">
                     <jd2:position rx = "5" ry = "8"/>
                     <jd2:font fontName = "Arial" fontSize = "8" fontStyle = "" fontColor = "FF000000"/>
                  </jd2:text>
                  <jd2:complex id = "DefaultMolecule" w = "48" h = "32" boundarySpeciesStyle = "bsBox"
                               boundaryStyleColor = "FF0000FF" captionPosition = "npCenter" aliasBoundaryColor = "FFFF0000" aliasBoundaryThickness = "3">
                     <jd2:subunit shape = "suRoundSquare">
                        <jd2:boundingBox rx = "0" ry = "0" w = "48" h = "32"/>
                        <jd2:text value = "S1" visible = "false">
                           <jd2:position rx = "16" ry = "8"/>
                           <jd2:font fontName = "Arial" fontSize = "8" fontColor = "FF000000" fontStyle = ""/>
                        </jd2:text>
                        <jd2:color scheme = "gtHorizLinear" startColor = "FFCCFFFF" endColor = "FFFFFFFF"/>
                        <jd2:edgeStyle color = "FF969696" thickness = "1" stroke = "dsSolid"/>
                     </jd2:subunit>
                  </jd2:complex>
               </jd2:species>
               <jd2:species id = "Axin" boundaryCondition = "false" compartment = "compartment" initialConcentration = "144.99">
                  <jd2:positionLocked value = "false"/>
                  <jd2:boundingBox x = "371" y = "527"/>
                  <jd2:displayValue visible = "true">
                     <jd2:position rx = "0" ry = "0"/>
                     <jd2:font fontName = "Arial" fontSize = "8" fontColor = "FF000000" fontStyle = ""/>
                  </jd2:displayValue>
                  <jd2:text value = "Axin" visible = "true">
                     <jd2:position rx = "9" ry = "8"/>
                     <jd2:font fontName = "Arial" fontSize = "8" fontStyle = "" fontColor = "FF000000"/>
                  </jd2:text>
                  <jd2:complex id = "DefaultMolecule" w = "48" h = "32" boundarySpeciesStyle = "bsBox"
                               boundaryStyleColor = "FF0000FF" captionPosition = "npCenter" aliasBoundaryColor = "FFFF0000" aliasBoundaryThickness = "3">
                     <jd2:subunit shape = "suRoundSquare">
                        <jd2:boundingBox rx = "0" ry = "0" w = "48" h = "32"/>
                        <jd2:text value = "S1" visible = "false">
                           <jd2:position rx = "16" ry = "8"/>
                           <jd2:font fontName = "Arial" fontSize = "8" fontColor = "FF000000" fontStyle = ""/>
                        </jd2:text>
                        <jd2:color scheme = "gtHorizLinear" startColor = "FFCCFFFF" endColor = "FFFFFFFF"/>
                        <jd2:edgeStyle color = "FF969696" thickness = "1" stroke = "dsSolid"/>
                     </jd2:subunit>
                  </jd2:complex>
               </jd2:species>
               <jd2:species id = "APC" boundaryCondition = "false" compartment = "compartment" initialConcentration = "4.24">
                  <jd2:positionLocked value = "false"/>
                  <jd2:boundingBox x = "474" y = "548"/>
                  <jd2:displayValue visible = "true">
                     <jd2:position rx = "0" ry = "0"/>
                     <jd2:font fontName = "Arial" fontSize = "8" fontColor = "FF000000" fontStyle = ""/>
                  </jd2:displayValue>
                  <jd2:text value = "APC" visible = "true">
                     <jd2:position rx = "9" ry = "8"/>
                     <jd2:font fontName = "Arial" fontSize = "8" fontStyle = "" fontColor = "FF000000"/>
                  </jd2:text>
                  <jd2:complex id = "DefaultMolecule" w = "48" h = "32" boundarySpeciesStyle = "bsBox"
                               boundaryStyleColor = "FF0000FF" captionPosition = "npCenter" aliasBoundaryColor = "FFFF0000" aliasBoundaryThickness = "3">
                     <jd2:subunit shape = "suRoundSquare">
                        <jd2:boundingBox rx = "0" ry = "0" w = "48" h = "32"/>
                        <jd2:text value = "S1" visible = "false">
                           <jd2:position rx = "16" ry = "8"/>
                           <jd2:font fontName = "Arial" fontSize = "8" fontColor = "FF000000" fontStyle = ""/>
                        </jd2:text>
                        <jd2:color scheme = "gtHorizLinear" startColor = "FFCCFFFF" endColor = "FFFFFFFF"/>
                        <jd2:edgeStyle color = "FF969696" thickness = "1" stroke = "dsSolid"/>
                     </jd2:subunit>
                  </jd2:complex>
               </jd2:species>
               <jd2:species id = "Bcat_APC" boundaryCondition = "false" compartment = "compartment" initialConcentration = "0">
                  <jd2:positionLocked value = "false"/>
                  <jd2:boundingBox x = "620" y = "547"/>
                  <jd2:displayValue visible = "true">
                     <jd2:position rx = "0" ry = "0"/>
                     <jd2:font fontName = "Arial" fontSize = "8" fontColor = "FF000000" fontStyle = ""/>
                  </jd2:displayValue>
                  <jd2:text value = "Bcat_APC" visible = "true">
                     <jd2:position rx = "4" ry = "8"/>
                     <jd2:font fontName = "Arial" fontSize = "8" fontStyle = "" fontColor = "FF000000"/>
                  </jd2:text>
                  <jd2:complex id = "DefaultMolecule" w = "75" h = "32" boundarySpeciesStyle = "bsBox"
                               boundaryStyleColor = "FF0000FF" captionPosition = "npCenter" aliasBoundaryColor = "FFFF0000" aliasBoundaryThickness = "3">
                     <jd2:subunit shape = "suRoundSquare">
                        <jd2:boundingBox rx = "0" ry = "0" w = "75" h = "32"/>
                        <jd2:text value = "S1" visible = "false">
                           <jd2:position rx = "29" ry = "8"/>
                           <jd2:font fontName = "Arial" fontSize = "8" fontColor = "FF000000" fontStyle = ""/>
                        </jd2:text>
                        <jd2:color scheme = "gtHorizLinear" startColor = "FFCCFFFF" endColor = "FFFFFFFF"/>
                        <jd2:edgeStyle color = "FF969696" thickness = "1" stroke = "dsSolid"/>
                     </jd2:subunit>
                  </jd2:complex>
               </jd2:species>
               <jd2:species id = "Bcat_TCF" boundaryCondition = "false" compartment = "compartment" initialConcentration = "0">
                  <jd2:positionLocked value = "false"/>
                  <jd2:boundingBox x = "996" y = "536"/>
                  <jd2:displayValue visible = "true">
                     <jd2:position rx = "0" ry = "0"/>
                     <jd2:font fontName = "Arial" fontSize = "8" fontColor = "FF000000" fontStyle = ""/>
                  </jd2:displayValue>
                  <jd2:text value = "Bcat_TCF" visible = "true">
                     <jd2:position rx = "4" ry = "8"/>
                     <jd2:font fontName = "Arial" fontSize = "8" fontStyle = "" fontColor = "FF000000"/>
                  </jd2:text>
                  <jd2:complex id = "DefaultMolecule" w = "72" h = "32" boundarySpeciesStyle = "bsBox"
                               boundaryStyleColor = "FF0000FF" captionPosition = "npCenter" aliasBoundaryColor = "FFFF0000" aliasBoundaryThickness = "3">
                     <jd2:subunit shape = "suRoundSquare">
                        <jd2:boundingBox rx = "0" ry = "0" w = "72" h = "32"/>
                        <jd2:text value = "S1" visible = "false">
                           <jd2:position rx = "28" ry = "8"/>
                           <jd2:font fontName = "Arial" fontSize = "8" fontColor = "FF000000" fontStyle = ""/>
                        </jd2:text>
                        <jd2:color scheme = "gtHorizLinear" startColor = "FFCCFFFF" endColor = "FFFFFFFF"/>
                        <jd2:edgeStyle color = "FF969696" thickness = "1" stroke = "dsSolid"/>
                     </jd2:subunit>
                  </jd2:complex>
               </jd2:species>
               <jd2:species id = "TCF" boundaryCondition = "false" compartment = "compartment" initialConcentration = "15">
                  <jd2:positionLocked value = "false"/>
                  <jd2:boundingBox x = "844" y = "583"/>
                  <jd2:displayValue visible = "true">
                     <jd2:position rx = "0" ry = "0"/>
                     <jd2:font fontName = "Arial" fontSize = "8" fontColor = "FF000000" fontStyle = ""/>
                  </jd2:displayValue>
                  <jd2:text value = "TCF" visible = "true">
                     <jd2:position rx = "9" ry = "8"/>
                     <jd2:font fontName = "Arial" fontSize = "8" fontStyle = "" fontColor = "FF000000"/>
                  </jd2:text>
                  <jd2:complex id = "DefaultMolecule" w = "48" h = "32" boundarySpeciesStyle = "bsBox"
                               boundaryStyleColor = "FF0000FF" captionPosition = "npCenter" aliasBoundaryColor = "FFFF0000" aliasBoundaryThickness = "3">
                     <jd2:subunit shape = "suRoundSquare">
                        <jd2:boundingBox rx = "0" ry = "0" w = "48" h = "32"/>
                        <jd2:text value = "S1" visible = "false">
                           <jd2:position rx = "16" ry = "8"/>
                           <jd2:font fontName = "Arial" fontSize = "8" fontColor = "FF000000" fontStyle = ""/>
                        </jd2:text>
                        <jd2:color scheme = "gtHorizLinear" startColor = "FFCCFFFF" endColor = "FFFFFFFF"/>
                        <jd2:edgeStyle color = "FF969696" thickness = "1" stroke = "dsSolid"/>
                     </jd2:subunit>
                  </jd2:complex>
               </jd2:species>
               <jd2:species id = "GSK3_Axin" boundaryCondition = "false" compartment = "compartment" initialConcentration = "0">
                  <jd2:positionLocked value = "false"/>
                  <jd2:boundingBox x = "169" y = "394"/>
                  <jd2:displayValue visible = "true">
                     <jd2:position rx = "0" ry = "0"/>
                     <jd2:font fontName = "Arial" fontSize = "8" fontColor = "FF000000" fontStyle = ""/>
                  </jd2:displayValue>
                  <jd2:text value = "GSK3_Axin" visible = "true">
                     <jd2:position rx = "5" ry = "8"/>
                     <jd2:font fontName = "Arial" fontSize = "8" fontStyle = "" fontColor = "FF000000"/>
                  </jd2:text>
                  <jd2:complex id = "DefaultMolecule" w = "82" h = "32" boundarySpeciesStyle = "bsBox"
                               boundaryStyleColor = "FF0000FF" captionPosition = "npCenter" aliasBoundaryColor = "FFFF0000" aliasBoundaryThickness = "3">
                     <jd2:subunit shape = "suRoundSquare">
                        <jd2:boundingBox rx = "0" ry = "0" w = "82" h = "32"/>
                        <jd2:text value = "S1" visible = "false">
                           <jd2:position rx = "33" ry = "8"/>
                           <jd2:font fontName = "Arial" fontSize = "8" fontColor = "FF000000" fontStyle = ""/>
                        </jd2:text>
                        <jd2:color scheme = "gtHorizLinear" startColor = "FFCCFFFF" endColor = "FFFFFFFF"/>
                        <jd2:edgeStyle color = "FF969696" thickness = "1" stroke = "dsSolid"/>
                     </jd2:subunit>
                  </jd2:complex>
               </jd2:species>
               <jd2:species id = "Axin_Bcat" boundaryCondition = "false" compartment = "compartment" initialConcentration = "0">
                  <jd2:positionLocked value = "false"/>
                  <jd2:boundingBox x = "657" y = "674"/>
                  <jd2:displayValue visible = "true">
                     <jd2:position rx = "0" ry = "0"/>
                     <jd2:font fontName = "Arial" fontSize = "8" fontColor = "FF000000" fontStyle = ""/>
                  </jd2:displayValue>
                  <jd2:text value = "Axin_Bcat" visible = "true">
                     <jd2:position rx = "5" ry = "8"/>
                     <jd2:font fontName = "Arial" fontSize = "8" fontStyle = "" fontColor = "FF000000"/>
                  </jd2:text>
                  <jd2:complex id = "DefaultMolecule" w = "74" h = "32" boundarySpeciesStyle = "bsBox"
                               boundaryStyleColor = "FF0000FF" captionPosition = "npCenter" aliasBoundaryColor = "FFFF0000" aliasBoundaryThickness = "3">
                     <jd2:subunit shape = "suRoundSquare">
                        <jd2:boundingBox rx = "0" ry = "0" w = "74" h = "32"/>
                        <jd2:text value = "S1" visible = "false">
                           <jd2:position rx = "29" ry = "8"/>
                           <jd2:font fontName = "Arial" fontSize = "8" fontColor = "FF000000" fontStyle = ""/>
                        </jd2:text>
                        <jd2:color scheme = "gtHorizLinear" startColor = "FFCCFFFF" endColor = "FFFFFFFF"/>
                        <jd2:edgeStyle color = "FF969696" thickness = "1" stroke = "dsSolid"/>
                     </jd2:subunit>
                  </jd2:complex>
               </jd2:species>
               <jd2:species id = "GSK3_APC" boundaryCondition = "false" compartment = "compartment" initialConcentration = "0">
                  <jd2:positionLocked value = "false"/>
                  <jd2:boundingBox x = "555" y = "434"/>
                  <jd2:displayValue visible = "true">
                     <jd2:position rx = "0" ry = "0"/>
                     <jd2:font fontName = "Arial" fontSize = "8" fontColor = "FF000000" fontStyle = ""/>
                  </jd2:displayValue>
                  <jd2:text value = "GSK3_APC" visible = "true">
                     <jd2:position rx = "4" ry = "8"/>
                     <jd2:font fontName = "Arial" fontSize = "8" fontStyle = "" fontColor = "FF000000"/>
                  </jd2:text>
                  <jd2:complex id = "DefaultMolecule" w = "83" h = "32" boundarySpeciesStyle = "bsBox"
                               boundaryStyleColor = "FF0000FF" captionPosition = "npCenter" aliasBoundaryColor = "FFFF0000" aliasBoundaryThickness = "3">
                     <jd2:subunit shape = "suRoundSquare">
                        <jd2:boundingBox rx = "0" ry = "0" w = "83" h = "32"/>
                        <jd2:text value = "S1" visible = "false">
                           <jd2:position rx = "33" ry = "8"/>
                           <jd2:font fontName = "Arial" fontSize = "8" fontColor = "FF000000" fontStyle = ""/>
                        </jd2:text>
                        <jd2:color scheme = "gtHorizLinear" startColor = "FF00FF00" endColor = "FFFFFFFF"/>
                        <jd2:edgeStyle color = "FF969696" thickness = "1" stroke = "dsSolid"/>
                     </jd2:subunit>
                  </jd2:complex>
               </jd2:species>
               <jd2:species id = "GSK3_BCat" boundaryCondition = "false" compartment = "compartment" initialConcentration = "0">
                  <jd2:positionLocked value = "false"/>
                  <jd2:boundingBox x = "689" y = "338"/>
                  <jd2:displayValue visible = "true">
                     <jd2:position rx = "0" ry = "0"/>
                     <jd2:font fontName = "Arial" fontSize = "8" fontColor = "FF000000" fontStyle = ""/>
                  </jd2:displayValue>
                  <jd2:text value = "GSK3_BCat" visible = "true">
                     <jd2:position rx = "4" ry = "8"/>
                     <jd2:font fontName = "Arial" fontSize = "8" fontStyle = "" fontColor = "FF000000"/>
                  </jd2:text>
                  <jd2:complex id = "DefaultMolecule" w = "85" h = "32" boundarySpeciesStyle = "bsBox"
                               boundaryStyleColor = "FF0000FF" captionPosition = "npCenter" aliasBoundaryColor = "FFFF0000" aliasBoundaryThickness = "3">
                     <jd2:subunit shape = "suRoundSquare">
                        <jd2:boundingBox rx = "0" ry = "0" w = "85" h = "32"/>
                        <jd2:text value = "S1" visible = "false">
                           <jd2:position rx = "34" ry = "8"/>
                           <jd2:font fontName = "Arial" fontSize = "8" fontColor = "FF000000" fontStyle = ""/>
                        </jd2:text>
                        <jd2:color scheme = "gtHorizLinear" startColor = "FF00FF00" endColor = "FFFFFFFF"/>
                        <jd2:edgeStyle color = "FF969696" thickness = "1" stroke = "dsSolid"/>
                     </jd2:subunit>
                  </jd2:complex>
               </jd2:species>
               <jd2:species id = "BcatpPool" boundaryCondition = "true" compartment = "compartment" initialConcentration = "0">
                  <jd2:positionLocked value = "false"/>
                  <jd2:boundingBox x = "637" y = "31"/>
                  <jd2:displayValue visible = "true">
                     <jd2:position rx = "0" ry = "0"/>
                     <jd2:font fontName = "Arial" fontSize = "8" fontColor = "FF000000" fontStyle = ""/>
                  </jd2:displayValue>
                  <jd2:text value = "BcatpPool" visible = "true">
                     <jd2:position rx = "5" ry = "8"/>
                     <jd2:font fontName = "Arial" fontSize = "8" fontStyle = "" fontColor = "FF000000"/>
                  </jd2:text>
                  <jd2:complex id = "DefaultMolecule" w = "74" h = "32" boundarySpeciesStyle = "bsBox"
                               boundaryStyleColor = "FF0000FF" captionPosition = "npCenter" aliasBoundaryColor = "FFFF0000" aliasBoundaryThickness = "3">
                     <jd2:subunit shape = "suRoundSquare">
                        <jd2:boundingBox rx = "0" ry = "0" w = "74" h = "32"/>
                        <jd2:text value = "S1" visible = "false">
                           <jd2:position rx = "29" ry = "8"/>
                           <jd2:font fontName = "Arial" fontSize = "8" fontColor = "FF000000" fontStyle = ""/>
                        </jd2:text>
                        <jd2:color scheme = "gtHorizLinear" startColor = "FFCCFFFF" endColor = "FFFFFFFF"/>
                        <jd2:edgeStyle color = "FF969696" thickness = "1" stroke = "dsSolid"/>
                     </jd2:subunit>
                  </jd2:complex>
               </jd2:species>
               <jd2:species id = "AxinPool" boundaryCondition = "true" compartment = "compartment" initialConcentration = "0">
                  <jd2:positionLocked value = "false"/>
                  <jd2:boundingBox x = "241" y = "524"/>
                  <jd2:displayValue visible = "true">
                     <jd2:position rx = "0" ry = "0"/>
                     <jd2:font fontName = "Arial" fontSize = "8" fontColor = "FF000000" fontStyle = ""/>
                  </jd2:displayValue>
                  <jd2:text value = "AxinPool" visible = "true">
                     <jd2:position rx = "5" ry = "8"/>
                     <jd2:font fontName = "Arial" fontSize = "8" fontStyle = "" fontColor = "FF000000"/>
                  </jd2:text>
                  <jd2:complex id = "DefaultMolecule" w = "66" h = "32" boundarySpeciesStyle = "bsBox"
                               boundaryStyleColor = "FF0000FF" captionPosition = "npCenter" aliasBoundaryColor = "FFFF0000" aliasBoundaryThickness = "3">
                     <jd2:subunit shape = "suRoundSquare">
                        <jd2:boundingBox rx = "0" ry = "0" w = "66" h = "32"/>
                        <jd2:text value = "S1" visible = "false">
                           <jd2:position rx = "25" ry = "8"/>
                           <jd2:font fontName = "Arial" fontSize = "8" fontColor = "FF000000" fontStyle = ""/>
                        </jd2:text>
                        <jd2:color scheme = "gtHorizLinear" startColor = "FFCCFFFF" endColor = "FFFFFFFF"/>
                        <jd2:edgeStyle color = "FF969696" thickness = "1" stroke = "dsSolid"/>
                     </jd2:subunit>
                  </jd2:complex>
               </jd2:species>
               <jd2:species id = "BcatPool" boundaryCondition = "true" compartment = "compartment" initialConcentration = "0">
                  <jd2:positionLocked value = "false"/>
                  <jd2:boundingBox x = "903" y = "411"/>
                  <jd2:displayValue visible = "true">
                     <jd2:position rx = "0" ry = "0"/>
                     <jd2:font fontName = "Arial" fontSize = "8" fontColor = "FF000000" fontStyle = ""/>
                  </jd2:displayValue>
                  <jd2:text value = "BcatPool" visible = "true">
                     <jd2:position rx = "5" ry = "8"/>
                     <jd2:font fontName = "Arial" fontSize = "8" fontStyle = "" fontColor = "FF000000"/>
                  </jd2:text>
                  <jd2:complex id = "DefaultMolecule" w = "67" h = "32" boundarySpeciesStyle = "bsBox"
                               boundaryStyleColor = "FF0000FF" captionPosition = "npCenter" aliasBoundaryColor = "FFFF0000" aliasBoundaryThickness = "3">
                     <jd2:subunit shape = "suRoundSquare">
                        <jd2:boundingBox rx = "0" ry = "0" w = "67" h = "32"/>
                        <jd2:text value = "S1" visible = "false">
                           <jd2:position rx = "25" ry = "8"/>
                           <jd2:font fontName = "Arial" fontSize = "8" fontColor = "FF000000" fontStyle = ""/>
                        </jd2:text>
                        <jd2:color scheme = "gtHorizLinear" startColor = "FFCCFFFF" endColor = "FFFFFFFF"/>
                        <jd2:edgeStyle color = "FF969696" thickness = "1" stroke = "dsSolid"/>
                     </jd2:subunit>
                  </jd2:complex>
               </jd2:species>
            </jd2:listOfSpecies>
            <jd2:listOfReactions>
               <jd2:reaction id = "V1" reversible = "false">
                  <jd2:listOfReactants>
                     <jd2:speciesReference species = "Wnt" stoichiometry = "1"/>
                     <jd2:speciesReference species = "DshI" stoichiometry = "1"/>
                  </jd2:listOfReactants>
                  <jd2:listOfProducts>
                     <jd2:speciesReference species = "DshA" stoichiometry = "1"/>
                  </jd2:listOfProducts>
                  <jd2:listOfModifierEdges/>
                  <jd2:kineticLaw type = "explicit">
                     <jd2:rateEquation value = "V1_k*DshI*Wnt"/>
                  </jd2:kineticLaw>
                  <jd2:display arrowStyle = "ar1" arrowFillColor = "FF808080" lineColor = "FF0066FF" lineThickness = "2">
                     <jd2:edgeCenter x = "338" y = "139"/>
                     <jd2:lineType type = "ltBezier">
                        <jd2:edge type = "substrate">
                           <jd2:pt x = "282" y = "76" type = "substrate" speciesRef = "Wnt"/>
                           <jd2:pt x = "296" y = "120" type = "controlPoint"/>
                           <jd2:pt x = "322" y = "139" type = "controlPoint"/>
                           <jd2:pt x = "338" y = "139" type = "centerPoint"/>
                        </jd2:edge>
                        <jd2:edge type = "substrate">
                           <jd2:pt x = "215" y = "143" type = "substrate" speciesRef = "DshI"/>
                           <jd2:pt x = "280" y = "139" type = "controlPoint"/>
                           <jd2:pt x = "322" y = "139" type = "controlPoint"/>
                           <jd2:pt x = "338" y = "139" type = "centerPoint"/>
                        </jd2:edge>
                        <jd2:edge type = "product">
                           <jd2:pt x = "338" y = "139" type = "centerPoint"/>
                           <jd2:pt x = "354" y = "139" type = "controlPoint"/>
                           <jd2:pt x = "382" y = "139" type = "controlPoint"/>
                           <jd2:pt x = "448" y = "143" type = "product" speciesRef = "DshA"/>
                        </jd2:edge>
                     </jd2:lineType>
                     <jd2:displayValue visible = "false" showValue = "false" value = "0">
                        <jd2:position rx = "0" ry = "0"/>
                        <jd2:font fontName = "Arial" fontSize = "8" fontColor = "FF000000" fontStyle = ""/>
                     </jd2:displayValue>
                  </jd2:display>
               </jd2:reaction>
               <jd2:reaction id = "V2" reversible = "false">
                  <jd2:listOfReactants>
                     <jd2:speciesReference species = "DshA" stoichiometry = "1"/>
                  </jd2:listOfReactants>
                  <jd2:listOfProducts>
                     <jd2:speciesReference species = "DshI" stoichiometry = "1"/>
                  </jd2:listOfProducts>
                  <jd2:listOfModifierEdges/>
                  <jd2:kineticLaw type = "explicit">
                     <jd2:rateEquation value = "V2_k*DshA"/>
                  </jd2:kineticLaw>
                  <jd2:display arrowStyle = "ar1" arrowFillColor = "FF808080" lineColor = "FF0066FF" lineThickness = "2">
                     <jd2:lineType type = "ltBezier">
                        <jd2:edge>
                           <jd2:pt x = "448" y = "143" type = "substrate" speciesRef = "DshA"/>
                           <jd2:pt x = "390" y = "182" type = "controlPoint"/>
                           <jd2:pt x = "280" y = "186" type = "controlPoint"/>
                           <jd2:pt x = "215" y = "143" type = "product" speciesRef = "DshI"/>
                        </jd2:edge>
                     </jd2:lineType>
                     <jd2:displayValue visible = "false" showValue = "false" value = "0">
                        <jd2:position rx = "0" ry = "0"/>
                        <jd2:font fontName = "Arial" fontSize = "8" fontColor = "FF000000" fontStyle = ""/>
                     </jd2:displayValue>
                  </jd2:display>
               </jd2:reaction>
               <jd2:reaction id = "V6" reversible = "false">
                  <jd2:listOfReactants>
                     <jd2:speciesReference species = "APC_Axin" stoichiometry = "1"/>
                     <jd2:speciesReference species = "GSK3" stoichiometry = "1"/>
                  </jd2:listOfReactants>
                  <jd2:listOfProducts>
                     <jd2:speciesReference species = "APC_Axin_GSK3" stoichiometry = "1"/>
                  </jd2:listOfProducts>
                  <jd2:listOfModifierEdges/>
                  <jd2:kineticLaw type = "explicit">
                     <jd2:rateEquation value = "K6_k1*APC_Axin*GSK3-K6_k2*APC_Axin_GSK3"/>
                  </jd2:kineticLaw>
                  <jd2:display arrowStyle = "ar1" arrowFillColor = "FF808080" lineColor = "FF0066FF" lineThickness = "2">
                     <jd2:edgeCenter x = "496" y = "330"/>
                     <jd2:lineType type = "ltBezier">
                        <jd2:edge type = "substrate">
                           <jd2:pt x = "502" y = "412" type = "substrate" speciesRef = "APC_Axin"/>
                           <jd2:pt x = "495" y = "350" type = "controlPoint"/>
                           <jd2:pt x = "495" y = "349" type = "controlPoint"/>
                           <jd2:pt x = "496" y = "330" type = "centerPoint"/>
                        </jd2:edge>
                        <jd2:edge type = "substrate">
                           <jd2:pt x = "430" y = "353" type = "substrate" speciesRef = "GSK3"/>
                           <jd2:pt x = "466" y = "356" type = "controlPoint"/>
                           <jd2:pt x = "495" y = "349" type = "controlPoint"/>
                           <jd2:pt x = "496" y = "330" type = "centerPoint"/>
                        </jd2:edge>
                        <jd2:edge type = "product">
                           <jd2:pt x = "496" y = "330" type = "centerPoint"/>
                           <jd2:pt x = "497" y = "311" type = "controlPoint"/>
                           <jd2:pt x = "496" y = "312" type = "controlPoint"/>
                           <jd2:pt x = "512" y = "266" type = "product" speciesRef = "APC_Axin_GSK3"/>
                        </jd2:edge>
                     </jd2:lineType>
                     <jd2:displayValue visible = "false" showValue = "false" value = "0">
                        <jd2:position rx = "0" ry = "0"/>
                        <jd2:font fontName = "Arial" fontSize = "8" fontColor = "FF000000" fontStyle = ""/>
                     </jd2:displayValue>
                  </jd2:display>
               </jd2:reaction>
               <jd2:reaction id = "V4" reversible = "false">
                  <jd2:listOfReactants>
                     <jd2:speciesReference species = "APC_Axin_GSK3" stoichiometry = "1"/>
                  </jd2:listOfReactants>
                  <jd2:listOfProducts>
                     <jd2:speciesReference species = "APCp_Axinp_GSK3" stoichiometry = "1"/>
                  </jd2:listOfProducts>
                  <jd2:listOfModifierEdges/>
                  <jd2:kineticLaw type = "explicit">
                     <jd2:rateEquation value = "V4_k*APC_Axin_GSK3"/>
                  </jd2:kineticLaw>
                  <jd2:display arrowStyle = "ar1" arrowFillColor = "FF808080" lineColor = "FF0066FF" lineThickness = "2">
                     <jd2:lineType type = "ltBezier">
                        <jd2:edge>
                           <jd2:pt x = "512" y = "266" type = "substrate" speciesRef = "APC_Axin_GSK3"/>
                           <jd2:pt x = "588" y = "224" type = "controlPoint"/>
                           <jd2:pt x = "612" y = "222" type = "controlPoint"/>
                           <jd2:pt x = "727" y = "269" type = "product" speciesRef = "APCp_Axinp_GSK3"/>
                        </jd2:edge>
                     </jd2:lineType>
                     <jd2:displayValue visible = "false" showValue = "false" value = "0">
                        <jd2:position rx = "0" ry = "0"/>
                        <jd2:font fontName = "Arial" fontSize = "8" fontColor = "FF000000" fontStyle = ""/>
                     </jd2:displayValue>
                  </jd2:display>
               </jd2:reaction>
               <jd2:reaction id = "V5" reversible = "false">
                  <jd2:listOfReactants>
                     <jd2:speciesReference species = "APCp_Axinp_GSK3" stoichiometry = "1"/>
                  </jd2:listOfReactants>
                  <jd2:listOfProducts>
                     <jd2:speciesReference species = "APC_Axin_GSK3" stoichiometry = "1"/>
                  </jd2:listOfProducts>
                  <jd2:listOfModifierEdges/>
                  <jd2:kineticLaw type = "explicit">
                     <jd2:rateEquation value = "V5_k*APCp_Axinp_GSK3"/>
                  </jd2:kineticLaw>
                  <jd2:display arrowStyle = "ar1" arrowFillColor = "FF808080" lineColor = "FF0066FF" lineThickness = "2">
                     <jd2:lineType type = "ltBezier">
                        <jd2:edge>
                           <jd2:pt x = "727" y = "269" type = "substrate" speciesRef = "APCp_Axinp_GSK3"/>
                           <jd2:pt x = "607" y = "293" type = "controlPoint"/>
                           <jd2:pt x = "590" y = "294" type = "controlPoint"/>
                           <jd2:pt x = "512" y = "266" type = "product" speciesRef = "APC_Axin_GSK3"/>
                        </jd2:edge>
                     </jd2:lineType>
                     <jd2:displayValue visible = "false" showValue = "false" value = "0">
                        <jd2:position rx = "0" ry = "0"/>
                        <jd2:font fontName = "Arial" fontSize = "8" fontColor = "FF000000" fontStyle = ""/>
                     </jd2:displayValue>
                  </jd2:display>
               </jd2:reaction>
               <jd2:reaction id = "V8" reversible = "false">
                  <jd2:listOfReactants>
                     <jd2:speciesReference species = "Bcat" stoichiometry = "1"/>
                     <jd2:speciesReference species = "APCp_Axinp_GSK3" stoichiometry = "1"/>
                  </jd2:listOfReactants>
                  <jd2:listOfProducts>
                     <jd2:speciesReference species = "Bcat_APCp_Axinp_GSK3" stoichiometry = "1"/>
                  </jd2:listOfProducts>
                  <jd2:listOfModifierEdges/>
                  <jd2:kineticLaw type = "explicit">
                     <jd2:rateEquation value = "Scale2*(V8_k1*Bcat*APCp_Axinp_GSK3-V8_k2*Bcat_APCp_Axinp_GSK3)"/>
                  </jd2:kineticLaw>
                  <jd2:display arrowStyle = "ar1" arrowFillColor = "FF808080" lineColor = "FF0066FF" lineThickness = "2">
                     <jd2:edgeCenter x = "856" y = "310"/>
                     <jd2:lineType type = "ltBezier">
                        <jd2:edge type = "substrate">
                           <jd2:pt x = "807" y = "492" type = "substrate" speciesRef = "Bcat"/>
                           <jd2:pt x = "800" y = "325" type = "controlPoint"/>
                           <jd2:pt x = "810" y = "313" type = "controlPoint"/>
                           <jd2:pt x = "856" y = "310" type = "centerPoint"/>
                        </jd2:edge>
                        <jd2:edge type = "substrate">
                           <jd2:pt x = "727" y = "269" type = "substrate" speciesRef = "APCp_Axinp_GSK3"/>
                           <jd2:pt x = "761" y = "291" type = "controlPoint"/>
                           <jd2:pt x = "810" y = "313" type = "controlPoint"/>
                           <jd2:pt x = "856" y = "310" type = "centerPoint"/>
                        </jd2:edge>
                        <jd2:edge type = "product">
                           <jd2:pt x = "856" y = "310" type = "centerPoint"/>
                           <jd2:pt x = "902" y = "307" type = "controlPoint"/>
                           <jd2:pt x = "900" y = "310" type = "controlPoint"/>
                           <jd2:pt x = "1016" y = "268" type = "product" speciesRef = "Bcat_APCp_Axinp_GSK3"/>
                        </jd2:edge>
                     </jd2:lineType>
                     <jd2:displayValue visible = "false" showValue = "false" value = "0">
                        <jd2:position rx = "0" ry = "0"/>
                        <jd2:font fontName = "Arial" fontSize = "8" fontColor = "FF000000" fontStyle = ""/>
                     </jd2:displayValue>
                  </jd2:display>
               </jd2:reaction>
               <jd2:reaction id = "V9" reversible = "false">
                  <jd2:listOfReactants>
                     <jd2:speciesReference species = "Bcat_APCp_Axinp_GSK3" stoichiometry = "1"/>
                  </jd2:listOfReactants>
                  <jd2:listOfProducts>
                     <jd2:speciesReference species = "Bcatp_APCp_Axinp_GSK3" stoichiometry = "1"/>
                  </jd2:listOfProducts>
                  <jd2:listOfModifierEdges/>
                  <jd2:kineticLaw type = "explicit">
                     <jd2:rateEquation value = "V9_k*Bcat_APCp_Axinp_GSK3"/>
                  </jd2:kineticLaw>
                  <jd2:display arrowStyle = "ar1" arrowFillColor = "FF808080" lineColor = "FF0066FF" lineThickness = "2">
                     <jd2:lineType type = "ltBezier">
                        <jd2:edge>
                           <jd2:pt x = "1016" y = "268" type = "substrate" speciesRef = "Bcat_APCp_Axinp_GSK3"/>
                           <jd2:pt x = "1015" y = "203" type = "controlPoint"/>
                           <jd2:pt x = "1016" y = "158" type = "controlPoint"/>
                           <jd2:pt x = "871" y = "121" type = "product" speciesRef = "Bcatp_APCp_Axinp_GSK3"/>
                        </jd2:edge>
                     </jd2:lineType>
                     <jd2:displayValue visible = "false" showValue = "false" value = "0">
                        <jd2:position rx = "0" ry = "0"/>
                        <jd2:font fontName = "Arial" fontSize = "8" fontColor = "FF000000" fontStyle = ""/>
                     </jd2:displayValue>
                  </jd2:display>
               </jd2:reaction>
               <jd2:reaction id = "V10" reversible = "false">
                  <jd2:listOfReactants>
                     <jd2:speciesReference species = "Bcatp_APCp_Axinp_GSK3" stoichiometry = "1"/>
                  </jd2:listOfReactants>
                  <jd2:listOfProducts>
                     <jd2:speciesReference species = "Bcatp" stoichiometry = "1"/>
                     <jd2:speciesReference species = "APCp_Axinp_GSK3" stoichiometry = "1"/>
                  </jd2:listOfProducts>
                  <jd2:listOfModifierEdges/>
                  <jd2:kineticLaw type = "explicit">
                     <jd2:rateEquation value = "V10_k*Bcatp_APCp_Axinp_GSK3"/>
                  </jd2:kineticLaw>
                  <jd2:display arrowStyle = "ar1" arrowFillColor = "FF808080" lineColor = "FF0066FF" lineThickness = "2">
                     <jd2:edgeCenter x = "734" y = "169"/>
                     <jd2:lineType type = "ltBezier">
                        <jd2:edge type = "substrate">
                           <jd2:pt x = "871" y = "121" type = "substrate" speciesRef = "Bcatp_APCp_Axinp_GSK3"/>
                           <jd2:pt x = "755" y = "149" type = "controlPoint"/>
                           <jd2:pt x = "747" y = "156" type = "controlPoint"/>
                           <jd2:pt x = "734" y = "169" type = "centerPoint"/>
                        </jd2:edge>
                        <jd2:edge type = "product">
                           <jd2:pt x = "734" y = "169" type = "centerPoint"/>
                           <jd2:pt x = "721" y = "182" type = "controlPoint"/>
                           <jd2:pt x = "695" y = "168" type = "controlPoint"/>
                           <jd2:pt x = "669" y = "122" type = "product" speciesRef = "Bcatp"/>
                        </jd2:edge>
                        <jd2:edge type = "product">
                           <jd2:pt x = "734" y = "169" type = "centerPoint"/>
                           <jd2:pt x = "721" y = "182" type = "controlPoint"/>
                           <jd2:pt x = "713" y = "207" type = "controlPoint"/>
                           <jd2:pt x = "727" y = "269" type = "product" speciesRef = "APCp_Axinp_GSK3"/>
                        </jd2:edge>
                     </jd2:lineType>
                     <jd2:displayValue visible = "false" showValue = "false" value = "0">
                        <jd2:position rx = "0" ry = "0"/>
                        <jd2:font fontName = "Arial" fontSize = "8" fontColor = "FF000000" fontStyle = ""/>
                     </jd2:displayValue>
                  </jd2:display>
               </jd2:reaction>
               <jd2:reaction id = "V7" reversible = "false">
                  <jd2:listOfReactants>
                     <jd2:speciesReference species = "Axin" stoichiometry = "1"/>
                     <jd2:speciesReference species = "APC" stoichiometry = "1"/>
                  </jd2:listOfReactants>
                  <jd2:listOfProducts>
                     <jd2:speciesReference species = "APC_Axin" stoichiometry = "1"/>
                  </jd2:listOfProducts>
                  <jd2:listOfModifierEdges/>
                  <jd2:kineticLaw type = "explicit">
                     <jd2:rateEquation value = "scale1*(V7_k1*Axin*APC-V7_k2*APC_Axin)"/>
                  </jd2:kineticLaw>
                  <jd2:display arrowStyle = "ar1" arrowFillColor = "FF808080" lineColor = "FF0066FF" lineThickness = "2">
                     <jd2:edgeCenter x = "497" y = "473"/>
                     <jd2:lineType type = "ltBezier">
                        <jd2:edge type = "substrate">
                           <jd2:pt x = "395" y = "543" type = "substrate" speciesRef = "Axin"/>
                           <jd2:pt x = "432" y = "521" type = "controlPoint"/>
                           <jd2:pt x = "497" y = "514" type = "controlPoint"/>
                           <jd2:pt x = "497" y = "473" type = "centerPoint"/>
                        </jd2:edge>
                        <jd2:edge type = "substrate">
                           <jd2:pt x = "498" y = "564" type = "substrate" speciesRef = "APC"/>
                           <jd2:pt x = "496" y = "472" type = "controlPoint"/>
                           <jd2:pt x = "497" y = "514" type = "controlPoint"/>
                           <jd2:pt x = "497" y = "473" type = "centerPoint"/>
                        </jd2:edge>
                        <jd2:edge type = "product">
                           <jd2:pt x = "497" y = "473" type = "centerPoint"/>
                           <jd2:pt x = "497" y = "432" type = "controlPoint"/>
                           <jd2:pt x = "496" y = "474" type = "controlPoint"/>
                           <jd2:pt x = "502" y = "412" type = "product" speciesRef = "APC_Axin"/>
                        </jd2:edge>
                     </jd2:lineType>
                     <jd2:displayValue visible = "false" showValue = "false" value = "0">
                        <jd2:position rx = "0" ry = "0"/>
                        <jd2:font fontName = "Arial" fontSize = "8" fontColor = "FF000000" fontStyle = ""/>
                     </jd2:displayValue>
                  </jd2:display>
               </jd2:reaction>
               <jd2:reaction id = "V14" reversible = "false">
                  <jd2:listOfReactants>
                     <jd2:speciesReference species = "AxinPool" stoichiometry = "1"/>
                  </jd2:listOfReactants>
                  <jd2:listOfProducts>
                     <jd2:speciesReference species = "Axin" stoichiometry = "1"/>
                  </jd2:listOfProducts>
                  <jd2:listOfModifierEdges/>
                  <jd2:kineticLaw type = "explicit">
                     <jd2:rateEquation value = "axin_production*V14_k1"/>
                  </jd2:kineticLaw>
                  <jd2:display arrowStyle = "ar1" arrowFillColor = "FF808080" lineColor = "FF0066FF" lineThickness = "2">
                     <jd2:lineType type = "ltBezier">
                        <jd2:edge>
                           <jd2:pt x = "274" y = "540" type = "substrate" speciesRef = "AxinPool"/>
                           <jd2:pt x = "321" y = "491" type = "controlPoint"/>
                           <jd2:pt x = "352" y = "499" type = "controlPoint"/>
                           <jd2:pt x = "395" y = "543" type = "product" speciesRef = "Axin"/>
                        </jd2:edge>
                     </jd2:lineType>
                     <jd2:displayValue visible = "false" showValue = "false" value = "0">
                        <jd2:position rx = "0" ry = "0"/>
                        <jd2:font fontName = "Arial" fontSize = "8" fontColor = "FF000000" fontStyle = ""/>
                     </jd2:displayValue>
                  </jd2:display>
               </jd2:reaction>
               <jd2:reaction id = "V15" reversible = "false">
                  <jd2:listOfReactants>
                     <jd2:speciesReference species = "Axin" stoichiometry = "1"/>
                  </jd2:listOfReactants>
                  <jd2:listOfProducts>
                     <jd2:speciesReference species = "AxinPool" stoichiometry = "1"/>
                  </jd2:listOfProducts>
                  <jd2:listOfModifierEdges/>
                  <jd2:kineticLaw type = "explicit">
                     <jd2:rateEquation value = "V15_k*Axin"/>
                  </jd2:kineticLaw>
                  <jd2:display arrowStyle = "ar1" arrowFillColor = "FF808080" lineColor = "FF0066FF" lineThickness = "2">
                     <jd2:lineType type = "ltBezier">
                        <jd2:edge>
                           <jd2:pt x = "395" y = "543" type = "substrate" speciesRef = "Axin"/>
                           <jd2:pt x = "352" y = "590" type = "controlPoint"/>
                           <jd2:pt x = "312" y = "589" type = "controlPoint"/>
                           <jd2:pt x = "274" y = "540" type = "product" speciesRef = "AxinPool"/>
                        </jd2:edge>
                     </jd2:lineType>
                     <jd2:displayValue visible = "false" showValue = "false" value = "0">
                        <jd2:position rx = "0" ry = "0"/>
                        <jd2:font fontName = "Arial" fontSize = "8" fontColor = "FF000000" fontStyle = ""/>
                     </jd2:displayValue>
                  </jd2:display>
               </jd2:reaction>
               <jd2:reaction id = "V12" reversible = "false">
                  <jd2:listOfReactants>
                     <jd2:speciesReference species = "BcatPool" stoichiometry = "1"/>
                  </jd2:listOfReactants>
                  <jd2:listOfProducts>
                     <jd2:speciesReference species = "Bcat" stoichiometry = "1"/>
                  </jd2:listOfProducts>
                  <jd2:listOfModifierEdges/>
                  <jd2:kineticLaw type = "explicit">
                     <jd2:rateEquation value = "bcat_production*V12_k"/>
                  </jd2:kineticLaw>
                  <jd2:display arrowStyle = "ar1" arrowFillColor = "FF808080" lineColor = "FF0066FF" lineThickness = "2">
                     <jd2:lineType type = "ltBezier">
                        <jd2:edge>
                           <jd2:pt x = "936" y = "427" type = "substrate" speciesRef = "BcatPool"/>
                           <jd2:pt x = "849" y = "430" type = "controlPoint"/>
                           <jd2:pt x = "851" y = "430" type = "controlPoint"/>
                           <jd2:pt x = "807" y = "492" type = "product" speciesRef = "Bcat"/>
                        </jd2:edge>
                     </jd2:lineType>
                     <jd2:displayValue visible = "false" showValue = "false" value = "0">
                        <jd2:position rx = "0" ry = "0"/>
                        <jd2:font fontName = "Arial" fontSize = "8" fontColor = "FF000000" fontStyle = ""/>
                     </jd2:displayValue>
                  </jd2:display>
               </jd2:reaction>
               <jd2:reaction id = "V13" reversible = "false">
                  <jd2:listOfReactants>
                     <jd2:speciesReference species = "Bcat" stoichiometry = "1"/>
                  </jd2:listOfReactants>
                  <jd2:listOfProducts>
                     <jd2:speciesReference species = "BcatPool" stoichiometry = "1"/>
                  </jd2:listOfProducts>
                  <jd2:listOfModifierEdges/>
                  <jd2:kineticLaw type = "explicit">
                     <jd2:rateEquation value = "V13_k*Bcat"/>
                  </jd2:kineticLaw>
                  <jd2:display arrowStyle = "ar1" arrowFillColor = "FF808080" lineColor = "FF0066FF" lineThickness = "2">
                     <jd2:lineType type = "ltBezier">
                        <jd2:edge>
                           <jd2:pt x = "807" y = "492" type = "substrate" speciesRef = "Bcat"/>
                           <jd2:pt x = "891" y = "473" type = "controlPoint"/>
                           <jd2:pt x = "893" y = "472" type = "controlPoint"/>
                           <jd2:pt x = "936" y = "427" type = "product" speciesRef = "BcatPool"/>
                        </jd2:edge>
                     </jd2:lineType>
                     <jd2:displayValue visible = "false" showValue = "false" value = "0">
                        <jd2:position rx = "0" ry = "0"/>
                        <jd2:font fontName = "Arial" fontSize = "8" fontColor = "FF000000" fontStyle = ""/>
                     </jd2:displayValue>
                  </jd2:display>
               </jd2:reaction>
               <jd2:reaction id = "V11" reversible = "false">
                  <jd2:listOfReactants>
                     <jd2:speciesReference species = "Bcatp" stoichiometry = "1"/>
                  </jd2:listOfReactants>
                  <jd2:listOfProducts>
                     <jd2:speciesReference species = "BcatpPool" stoichiometry = "1"/>
                  </jd2:listOfProducts>
                  <jd2:listOfModifierEdges/>
                  <jd2:kineticLaw type = "explicit">
                     <jd2:rateEquation value = "V11_k*Bcatp"/>
                  </jd2:kineticLaw>
                  <jd2:display arrowStyle = "ar1" arrowFillColor = "FF808080" lineColor = "FF0066FF" lineThickness = "2">
                     <jd2:lineType type = "ltBezier">
                        <jd2:edge>
                           <jd2:pt x = "669" y = "122" type = "substrate" speciesRef = "Bcatp"/>
                           <jd2:pt x = "665" y = "85" type = "controlPoint"/>
                           <jd2:pt x = "665" y = "85" type = "controlPoint"/>
                           <jd2:pt x = "674" y = "47" type = "product" speciesRef = "BcatpPool"/>
                        </jd2:edge>
                     </jd2:lineType>
                     <jd2:displayValue visible = "false" showValue = "false" value = "0">
                        <jd2:position rx = "0" ry = "0"/>
                        <jd2:font fontName = "Arial" fontSize = "8" fontColor = "FF000000" fontStyle = ""/>
                     </jd2:displayValue>
                  </jd2:display>
               </jd2:reaction>
               <jd2:reaction id = "V16" reversible = "false">
                  <jd2:listOfReactants>
                     <jd2:speciesReference species = "Bcat" stoichiometry = "1"/>
                     <jd2:speciesReference species = "TCF" stoichiometry = "1"/>
                  </jd2:listOfReactants>
                  <jd2:listOfProducts>
                     <jd2:speciesReference species = "Bcat_TCF" stoichiometry = "1"/>
                  </jd2:listOfProducts>
                  <jd2:listOfModifierEdges/>
                  <jd2:kineticLaw type = "explicit">
                     <jd2:rateEquation value = "Scale3*(V16_k1*Bcat*TCF-V16_k2*Bcat_TCF)"/>
                  </jd2:kineticLaw>
                  <jd2:display arrowStyle = "ar1" arrowFillColor = "FF808080" lineColor = "FF00FF00" lineThickness = "2">
                     <jd2:edgeCenter x = "908" y = "527"/>
                     <jd2:lineType type = "ltBezier">
                        <jd2:edge type = "substrate">
                           <jd2:pt x = "807" y = "492" type = "substrate" speciesRef = "Bcat"/>
                           <jd2:pt x = "842" y = "504" type = "controlPoint"/>
                           <jd2:pt x = "868" y = "518" type = "controlPoint"/>
                           <jd2:pt x = "908" y = "527" type = "centerPoint"/>
                        </jd2:edge>
                        <jd2:edge type = "substrate">
                           <jd2:pt x = "868" y = "599" type = "substrate" speciesRef = "TCF"/>
                           <jd2:pt x = "869" y = "539" type = "controlPoint"/>
                           <jd2:pt x = "868" y = "518" type = "controlPoint"/>
                           <jd2:pt x = "908" y = "527" type = "centerPoint"/>
                        </jd2:edge>
                        <jd2:edge type = "product">
                           <jd2:pt x = "908" y = "527" type = "centerPoint"/>
                           <jd2:pt x = "948" y = "536" type = "controlPoint"/>
                           <jd2:pt x = "910" y = "527" type = "controlPoint"/>
                           <jd2:pt x = "1032" y = "552" type = "product" speciesRef = "Bcat_TCF"/>
                        </jd2:edge>
                     </jd2:lineType>
                     <jd2:displayValue visible = "false" showValue = "false" value = "0">
                        <jd2:position rx = "0" ry = "0"/>
                        <jd2:font fontName = "Arial" fontSize = "8" fontColor = "FF000000" fontStyle = ""/>
                     </jd2:displayValue>
                  </jd2:display>
               </jd2:reaction>
               <jd2:reaction id = "V17" reversible = "false">
                  <jd2:listOfReactants>
                     <jd2:speciesReference species = "Bcat" stoichiometry = "1"/>
                     <jd2:speciesReference species = "APC" stoichiometry = "1"/>
                  </jd2:listOfReactants>
                  <jd2:listOfProducts>
                     <jd2:speciesReference species = "Bcat_APC" stoichiometry = "1"/>
                  </jd2:listOfProducts>
                  <jd2:listOfModifierEdges/>
                  <jd2:kineticLaw type = "explicit">
                     <jd2:rateEquation value = "scale4*(V17_k1*Bcat*APC-V17_k2*Bcat_APC)"/>
                  </jd2:kineticLaw>
                  <jd2:display arrowStyle = "ar1" arrowFillColor = "FF808080" lineColor = "FF0066FF" lineThickness = "2">
                     <jd2:edgeCenter x = "654" y = "497"/>
                     <jd2:lineType type = "ltLine">
                        <jd2:edge type = "substrate">
                           <jd2:pt x = "807" y = "492" type = "substrate" speciesRef = "Bcat"/>
                           <jd2:pt x = "654" y = "497" type = "centerPoint"/>
                        </jd2:edge>
                        <jd2:edge type = "substrate">
                           <jd2:pt x = "498" y = "564" type = "substrate" speciesRef = "APC"/>
                           <jd2:pt x = "654" y = "497" type = "centerPoint"/>
                        </jd2:edge>
                        <jd2:edge type = "product">
                           <jd2:pt x = "654" y = "497" type = "centerPoint"/>
                           <jd2:pt x = "657" y = "563" type = "product" speciesRef = "Bcat_APC"/>
                        </jd2:edge>
                     </jd2:lineType>
                     <jd2:displayValue visible = "false" showValue = "false" value = "0">
                        <jd2:position rx = "0" ry = "0"/>
                        <jd2:font fontName = "Arial" fontSize = "8" fontColor = "FF000000" fontStyle = ""/>
                     </jd2:displayValue>
                  </jd2:display>
               </jd2:reaction>
               <jd2:reaction id = "V3" reversible = "false">
                  <jd2:listOfReactants>
                     <jd2:speciesReference species = "DshA" stoichiometry = "1"/>
                     <jd2:speciesReference species = "APC_Axin_GSK3" stoichiometry = "1"/>
                  </jd2:listOfReactants>
                  <jd2:listOfProducts>
                     <jd2:speciesReference species = "GSK3" stoichiometry = "1"/>
                     <jd2:speciesReference species = "APC_Axin" stoichiometry = "1"/>
                  </jd2:listOfProducts>
                  <jd2:listOfModifierEdges/>
                  <jd2:kineticLaw type = "explicit">
                     <jd2:rateEquation value = "V3_k*DshA*APC_Axin_GSK3"/>
                  </jd2:kineticLaw>
                  <jd2:display arrowStyle = "ar1" arrowFillColor = "FF808080" lineColor = "FF0066FF" lineThickness = "2">
                     <jd2:edgeCenter x = "348" y = "313"/>
                     <jd2:lineType type = "ltBezier">
                        <jd2:edge type = "substrate">
                           <jd2:pt x = "448" y = "143" type = "substrate" speciesRef = "DshA"/>
                           <jd2:pt x = "400" y = "219" type = "controlPoint"/>
                           <jd2:pt x = "350" y = "243" type = "controlPoint"/>
                           <jd2:pt x = "348" y = "313" type = "centerPoint"/>
                        </jd2:edge>
                        <jd2:edge type = "substrate">
                           <jd2:pt x = "512" y = "266" type = "substrate" speciesRef = "APC_Axin_GSK3"/>
                           <jd2:pt x = "509" y = "288" type = "controlPoint"/>
                           <jd2:pt x = "350" y = "243" type = "controlPoint"/>
                           <jd2:pt x = "348" y = "313" type = "centerPoint"/>
                        </jd2:edge>
                        <jd2:edge type = "product">
                           <jd2:pt x = "348" y = "313" type = "centerPoint"/>
                           <jd2:pt x = "346" y = "383" type = "controlPoint"/>
                           <jd2:pt x = "387" y = "374" type = "controlPoint"/>
                           <jd2:pt x = "430" y = "353" type = "product" speciesRef = "GSK3"/>
                        </jd2:edge>
                        <jd2:edge type = "product">
                           <jd2:pt x = "348" y = "313" type = "centerPoint"/>
                           <jd2:pt x = "346" y = "383" type = "controlPoint"/>
                           <jd2:pt x = "399" y = "404" type = "controlPoint"/>
                           <jd2:pt x = "502" y = "412" type = "product" speciesRef = "APC_Axin"/>
                        </jd2:edge>
                     </jd2:lineType>
                     <jd2:displayValue visible = "false" showValue = "false" value = "0">
                        <jd2:position rx = "0" ry = "0"/>
                        <jd2:font fontName = "Arial" fontSize = "8" fontColor = "FF000000" fontStyle = ""/>
                     </jd2:displayValue>
                  </jd2:display>
               </jd2:reaction>
               <jd2:reaction id = "V18" reversible = "false">
                  <jd2:listOfReactants>
                     <jd2:speciesReference species = "Axin" stoichiometry = "1"/>
                     <jd2:speciesReference species = "GSK3" stoichiometry = "1"/>
                  </jd2:listOfReactants>
                  <jd2:listOfProducts>
                     <jd2:speciesReference species = "GSK3_Axin" stoichiometry = "1"/>
                  </jd2:listOfProducts>
                  <jd2:listOfModifierEdges/>
                  <jd2:kineticLaw type = "explicit">
                     <jd2:rateEquation value = "V18_k1*Axin*GSK3-V18_k2*GSK3_Axin"/>
                  </jd2:kineticLaw>
                  <jd2:display arrowStyle = "ar1" arrowFillColor = "FF808080" lineColor = "FF00FF00" lineThickness = "2">
                     <jd2:edgeCenter x = "312" y = "396"/>
                     <jd2:lineType type = "ltBezier">
                        <jd2:edge type = "substrate">
                           <jd2:pt x = "395" y = "543" type = "substrate" speciesRef = "Axin"/>
                           <jd2:pt x = "361" y = "457" type = "controlPoint"/>
                           <jd2:pt x = "332" y = "403" type = "controlPoint"/>
                           <jd2:pt x = "312" y = "396" type = "centerPoint"/>
                        </jd2:edge>
                        <jd2:edge type = "substrate">
                           <jd2:pt x = "430" y = "353" type = "substrate" speciesRef = "GSK3"/>
                           <jd2:pt x = "380" y = "380" type = "controlPoint"/>
                           <jd2:pt x = "332" y = "403" type = "controlPoint"/>
                           <jd2:pt x = "312" y = "396" type = "centerPoint"/>
                        </jd2:edge>
                        <jd2:edge type = "product">
                           <jd2:pt x = "312" y = "396" type = "centerPoint"/>
                           <jd2:pt x = "292" y = "389" type = "controlPoint"/>
                           <jd2:pt x = "296" y = "377" type = "controlPoint"/>
                           <jd2:pt x = "210" y = "410" type = "product" speciesRef = "GSK3_Axin"/>
                        </jd2:edge>
                     </jd2:lineType>
                     <jd2:displayValue visible = "false" showValue = "false" value = "0">
                        <jd2:position rx = "0" ry = "0"/>
                        <jd2:font fontName = "Arial" fontSize = "8" fontColor = "FF000000" fontStyle = ""/>
                     </jd2:displayValue>
                  </jd2:display>
               </jd2:reaction>
               <jd2:reaction id = "V19" reversible = "true">
                  <jd2:listOfReactants>
                     <jd2:speciesReference species = "Axin" stoichiometry = "1"/>
                     <jd2:speciesReference species = "Bcat" stoichiometry = "1"/>
                  </jd2:listOfReactants>
                  <jd2:listOfProducts>
                     <jd2:speciesReference species = "Axin_Bcat" stoichiometry = "1"/>
                  </jd2:listOfProducts>
                  <jd2:listOfModifierEdges/>
                  <jd2:kineticLaw type = "explicit">
                     <jd2:rateEquation value = "V19_k1*Axin*Bcat-V19_k2*Axin_Bcat"/>
                  </jd2:kineticLaw>
                  <jd2:display arrowStyle = "ar1" arrowFillColor = "FF808080" lineColor = "FF00FF00" lineThickness = "2">
                     <jd2:edgeCenter x = "709" y = "611"/>
                     <jd2:lineType type = "ltBezier">
                        <jd2:edge type = "substrate">
                           <jd2:pt x = "395" y = "543" type = "substrate" speciesRef = "Axin"/>
                           <jd2:pt x = "402" y = "632" type = "controlPoint"/>
                           <jd2:pt x = "758" y = "592" type = "controlPoint"/>
                           <jd2:pt x = "709" y = "611" type = "centerPoint"/>
                        </jd2:edge>
                        <jd2:edge type = "substrate">
                           <jd2:pt x = "807" y = "492" type = "substrate" speciesRef = "Bcat"/>
                           <jd2:pt x = "756" y = "636" type = "controlPoint"/>
                           <jd2:pt x = "758" y = "592" type = "controlPoint"/>
                           <jd2:pt x = "709" y = "611" type = "centerPoint"/>
                        </jd2:edge>
                        <jd2:edge type = "product">
                           <jd2:pt x = "709" y = "611" type = "centerPoint"/>
                           <jd2:pt x = "660" y = "630" type = "controlPoint"/>
                           <jd2:pt x = "613" y = "681" type = "controlPoint"/>
                           <jd2:pt x = "694" y = "690" type = "product" speciesRef = "Axin_Bcat"/>
                        </jd2:edge>
                     </jd2:lineType>
                     <jd2:displayValue visible = "false" showValue = "false" value = "0">
                        <jd2:position rx = "0" ry = "0"/>
                        <jd2:font fontName = "Arial" fontSize = "8" fontColor = "FF000000" fontStyle = ""/>
                     </jd2:displayValue>
                  </jd2:display>
               </jd2:reaction>
               <jd2:reaction id = "V20" reversible = "true">
                  <jd2:listOfReactants>
                     <jd2:speciesReference species = "GSK3" stoichiometry = "1"/>
                     <jd2:speciesReference species = "APC" stoichiometry = "1"/>
                  </jd2:listOfReactants>
                  <jd2:listOfProducts>
                     <jd2:speciesReference species = "GSK3_APC" stoichiometry = "1"/>
                  </jd2:listOfProducts>
                  <jd2:listOfModifierEdges/>
                  <jd2:kineticLaw type = "explicit">
                     <jd2:rateEquation value = "V20_k1*GSK3*APC-V20_k2*GSK3_APC"/>
                  </jd2:kineticLaw>
                  <jd2:display arrowStyle = "ar1" arrowFillColor = "FF808080" lineColor = "FF00FF00" lineThickness = "2">
                     <jd2:edgeCenter x = "562" y = "383"/>
                     <jd2:lineType type = "ltBezier">
                        <jd2:edge type = "substrate">
                           <jd2:pt x = "430" y = "353" type = "substrate" speciesRef = "GSK3"/>
                           <jd2:pt x = "504" y = "373" type = "controlPoint"/>
                           <jd2:pt x = "535" y = "381" type = "controlPoint"/>
                           <jd2:pt x = "562" y = "383" type = "centerPoint"/>
                        </jd2:edge>
                        <jd2:edge type = "substrate">
                           <jd2:pt x = "498" y = "564" type = "substrate" speciesRef = "APC"/>
                           <jd2:pt x = "507" y = "503" type = "controlPoint"/>
                           <jd2:pt x = "535" y = "381" type = "controlPoint"/>
                           <jd2:pt x = "562" y = "383" type = "centerPoint"/>
                        </jd2:edge>
                        <jd2:edge type = "product">
                           <jd2:pt x = "562" y = "383" type = "centerPoint"/>
                           <jd2:pt x = "589" y = "385" type = "controlPoint"/>
                           <jd2:pt x = "578" y = "380" type = "controlPoint"/>
                           <jd2:pt x = "596" y = "450" type = "product" speciesRef = "GSK3_APC"/>
                        </jd2:edge>
                     </jd2:lineType>
                     <jd2:displayValue visible = "false" showValue = "false" value = "0">
                        <jd2:position rx = "0" ry = "0"/>
                        <jd2:font fontName = "Arial" fontSize = "8" fontColor = "FF000000" fontStyle = ""/>
                     </jd2:displayValue>
                  </jd2:display>
               </jd2:reaction>
               <jd2:reaction id = "V21" reversible = "true">
                  <jd2:listOfReactants>
                     <jd2:speciesReference species = "GSK3" stoichiometry = "1"/>
                     <jd2:speciesReference species = "Bcat" stoichiometry = "1"/>
                  </jd2:listOfReactants>
                  <jd2:listOfProducts>
                     <jd2:speciesReference species = "GSK3_BCat" stoichiometry = "1"/>
                  </jd2:listOfProducts>
                  <jd2:listOfModifierEdges/>
                  <jd2:kineticLaw type = "explicit">
                     <jd2:rateEquation value = "V21_k1*GSK3*Bcat-V21_k2*GSK3_BCat"/>
                  </jd2:kineticLaw>
                  <jd2:display arrowStyle = "ar1" arrowFillColor = "FF808080" lineColor = "FF00FF00" lineThickness = "2">
                     <jd2:edgeCenter x = "606" y = "367"/>
                     <jd2:lineType type = "ltBezier">
                        <jd2:edge type = "substrate">
                           <jd2:pt x = "430" y = "353" type = "substrate" speciesRef = "GSK3"/>
                           <jd2:pt x = "558" y = "353" type = "controlPoint"/>
                           <jd2:pt x = "592" y = "368" type = "controlPoint"/>
                           <jd2:pt x = "606" y = "367" type = "centerPoint"/>
                        </jd2:edge>
                        <jd2:edge type = "substrate">
                           <jd2:pt x = "807" y = "492" type = "substrate" speciesRef = "Bcat"/>
                           <jd2:pt x = "566" y = "369" type = "controlPoint"/>
                           <jd2:pt x = "592" y = "368" type = "controlPoint"/>
                           <jd2:pt x = "606" y = "367" type = "centerPoint"/>
                        </jd2:edge>
                        <jd2:edge type = "product">
                           <jd2:pt x = "606" y = "367" type = "centerPoint"/>
                           <jd2:pt x = "620" y = "366" type = "controlPoint"/>
                           <jd2:pt x = "649" y = "366" type = "controlPoint"/>
                           <jd2:pt x = "731" y = "354" type = "product" speciesRef = "GSK3_BCat"/>
                        </jd2:edge>
                     </jd2:lineType>
                     <jd2:displayValue visible = "false" showValue = "false" value = "0">
                        <jd2:position rx = "0" ry = "0"/>
                        <jd2:font fontName = "Arial" fontSize = "8" fontColor = "FF000000" fontStyle = ""/>
                     </jd2:displayValue>
                  </jd2:display>
               </jd2:reaction>
            </jd2:listOfReactions>
         </jd2:JDesignerLayout>
      </annotation>
      <listOfCompartments>
         <compartment id = "compartment" size = "1"/>
      </listOfCompartments>
      <listOfSpecies>
         <species id = "DshI" boundaryCondition = "false" initialConcentration = "100" compartment = "compartment"/>
         <species id = "DshA" boundaryCondition = "false" initialConcentration = "0" compartment = "compartment"/>
         <species id = "Wnt" boundaryCondition = "false" initialConcentration = "0" compartment = "compartment"/>
         <species id = "APC_Axin_GSK3" boundaryCondition = "false" initialConcentration = "0" compartment = "compartment"/>
         <species id = "APC_Axin" boundaryCondition = "false" initialConcentration = "0" compartment = "compartment"/>
         <species id = "GSK3" boundaryCondition = "false" initialConcentration = "70.9" compartment = "compartment"/>
         <species id = "APCp_Axinp_GSK3" boundaryCondition = "false" initialConcentration = "0" compartment = "compartment"/>
         <species id = "Bcat_APCp_Axinp_GSK3" boundaryCondition = "false" initialConcentration = "0" compartment = "compartment"/>
         <species id = "Bcat" boundaryCondition = "false" initialConcentration = "494.7" compartment = "compartment"/>
         <species id = "Bcatp_APCp_Axinp_GSK3" boundaryCondition = "false" initialConcentration = "0" compartment = "compartment"/>
         <species id = "Bcatp" boundaryCondition = "false" initialConcentration = "1" compartment = "compartment"/>
         <species id = "Axin" boundaryCondition = "false" initialConcentration = "144.99" compartment = "compartment"/>
         <species id = "APC" boundaryCondition = "false" initialConcentration = "4.24" compartment = "compartment"/>
         <species id = "Bcat_APC" boundaryCondition = "false" initialConcentration = "0" compartment = "compartment"/>
         <species id = "Bcat_TCF" boundaryCondition = "false" initialConcentration = "0" compartment = "compartment"/>
         <species id = "TCF" boundaryCondition = "false" initialConcentration = "15" compartment = "compartment"/>
         <species id = "GSK3_Axin" boundaryCondition = "false" initialConcentration = "0" compartment = "compartment"/>
         <species id = "Axin_Bcat" boundaryCondition = "false" initialConcentration = "0" compartment = "compartment"/>
         <species id = "GSK3_APC" boundaryCondition = "false" initialConcentration = "0" compartment = "compartment"/>
         <species id = "GSK3_BCat" boundaryCondition = "false" initialConcentration = "0" compartment = "compartment"/>
         <species id = "BcatpPool" boundaryCondition = "true" initialConcentration = "0" compartment = "compartment"/>
         <species id = "AxinPool" boundaryCondition = "true" initialConcentration = "0" compartment = "compartment"/>
         <species id = "BcatPool" boundaryCondition = "true" initialConcentration = "0" compartment = "compartment"/>
      </listOfSpecies>
      <listOfParameters>
         <parameter id = "K6_k1" value = "0.0909"/>
         <parameter id = "K6_k2" value = "0.909"/>
         <parameter id = "V2_k" value = "0.0182"/>
         <parameter id = "V4_k" value = "0.267"/>
         <parameter id = "V9_k" value = "206"/>
         <parameter id = "V10_k" value = "206"/>
         <parameter id = "V15_k" value = "0.07515"/>
         <parameter id = "V13_k" value = "0.00010152"/>
         <parameter id = "V11_k" value = "0.417"/>
         <parameter id = "V3_k" value = "0.05"/>
         <parameter id = "V5_k" value = "0.133"/>
         <parameter id = "Scaling" value = "2600"/>
         <parameter id = "V7_k1" value = "1"/>
         <parameter id = "V7_k2" value = "1190"/>
         <parameter id = "V8_k1" value = "1"/>
         <parameter id = "V8_k2" value = "7120.896"/>
         <parameter id = "inhibitor" value = "0"/>
         <parameter id = "V14_k1" value = "3.0255"/>
         <parameter id = "V12_k" value = "1.3056"/>
         <parameter id = "V17_k1" value = "0.0018"/>
         <parameter id = "V17_k2" value = "0.402"/>
         <parameter id = "V1_k" value = "0.182"/>
         <parameter id = "V18_k1" value = "0.018"/>
         <parameter id = "V18_k2" value = "0.378"/>
         <parameter id = "V16_k1" value = "0.00234"/>
         <parameter id = "V16_k2" value = "0.372"/>
         <parameter id = "scale1" value = "2601.1254"/>
         <parameter id = "Scale2" value = "2600.75"/>
         <parameter id = "bcat_production" value = "1"/>
         <parameter id = "Scale3" value = "2599.9971"/>
         <parameter id = "scale4" value = "2601.9683"/>
         <parameter id = "V19_k1" value = "0.0078"/>
         <parameter id = "V19_k2" value = "1.3108"/>
         <parameter id = "V20_k1" value = "0.00147"/>
         <parameter id = "V20_k2" value = "0.231"/>
         <parameter id = "V21_k1" value = "0.00084"/>
         <parameter id = "V21_k2" value = "0.10368"/>
         <parameter id = "axin_production" value = "1"/>
      </listOfParameters>
      <listOfReactions>
         <reaction id = "V1" reversible = "false">
            <listOfReactants>
               <speciesReference species = "Wnt" stoichiometry = "1"/>
               <speciesReference species = "DshI" stoichiometry = "1"/>
            </listOfReactants>
            <listOfProducts>
               <speciesReference species = "DshA" stoichiometry = "1"/>
            </listOfProducts>
            <kineticLaw>
               <math xmlns = "http://www.w3.org/1998/Math/MathML">
                  <apply>
                     <times/>
                     <ci>
                           V1_k
                     </ci>
                     <ci>
                           DshI
                     </ci>
                     <ci>
                           Wnt
                     </ci>
                  </apply>
               </math>
            </kineticLaw>
         </reaction>
         <reaction id = "V2" reversible = "false">
            <listOfReactants>
               <speciesReference species = "DshA" stoichiometry = "1"/>
            </listOfReactants>
            <listOfProducts>
               <speciesReference species = "DshI" stoichiometry = "1"/>
            </listOfProducts>
            <kineticLaw>
               <math xmlns = "http://www.w3.org/1998/Math/MathML">
                  <apply>
                     <times/>
                     <ci>
                           V2_k
                     </ci>
                     <ci>
                           DshA
                     </ci>
                  </apply>
               </math>
            </kineticLaw>
         </reaction>
         <reaction id = "V6" reversible = "false">
            <listOfReactants>
               <speciesReference species = "APC_Axin" stoichiometry = "1"/>
               <speciesReference species = "GSK3" stoichiometry = "1"/>
            </listOfReactants>
            <listOfProducts>
               <speciesReference species = "APC_Axin_GSK3" stoichiometry = "1"/>
            </listOfProducts>
            <kineticLaw>
               <math xmlns = "http://www.w3.org/1998/Math/MathML">
                  <apply>
                     <minus/>
                     <apply>
                        <times/>
                        <ci>
                              K6_k1
                        </ci>
                        <ci>
                              APC_Axin
                        </ci>
                        <ci>
                              GSK3
                        </ci>
                     </apply>
                     <apply>
                        <times/>
                        <ci>
                              K6_k2
                        </ci>
                        <ci>
                              APC_Axin_GSK3
                        </ci>
                     </apply>
                  </apply>
               </math>
            </kineticLaw>
         </reaction>
         <reaction id = "V4" reversible = "false">
            <listOfReactants>
               <speciesReference species = "APC_Axin_GSK3" stoichiometry = "1"/>
            </listOfReactants>
            <listOfProducts>
               <speciesReference species = "APCp_Axinp_GSK3" stoichiometry = "1"/>
            </listOfProducts>
            <kineticLaw>
               <math xmlns = "http://www.w3.org/1998/Math/MathML">
                  <apply>
                     <times/>
                     <ci>
                           V4_k
                     </ci>
                     <ci>
                           APC_Axin_GSK3
                     </ci>
                  </apply>
               </math>
            </kineticLaw>
         </reaction>
         <reaction id = "V5" reversible = "false">
            <listOfReactants>
               <speciesReference species = "APCp_Axinp_GSK3" stoichiometry = "1"/>
            </listOfReactants>
            <listOfProducts>
               <speciesReference species = "APC_Axin_GSK3" stoichiometry = "1"/>
            </listOfProducts>
            <kineticLaw>
               <math xmlns = "http://www.w3.org/1998/Math/MathML">
                  <apply>
                     <times/>
                     <ci>
                           V5_k
                     </ci>
                     <ci>
                           APCp_Axinp_GSK3
                     </ci>
                  </apply>
               </math>
            </kineticLaw>
         </reaction>
         <reaction id = "V8" reversible = "false">
            <listOfReactants>
               <speciesReference species = "Bcat" stoichiometry = "1"/>
               <speciesReference species = "APCp_Axinp_GSK3" stoichiometry = "1"/>
            </listOfReactants>
            <listOfProducts>
               <speciesReference species = "Bcat_APCp_Axinp_GSK3" stoichiometry = "1"/>
            </listOfProducts>
            <kineticLaw>
               <math xmlns = "http://www.w3.org/1998/Math/MathML">
                  <apply>
                     <times/>
                     <ci>
                           Scale2
                     </ci>
                     <apply>
                        <minus/>
                        <apply>
                           <times/>
                           <ci>
                                 V8_k1
                           </ci>
                           <ci>
                                 Bcat
                           </ci>
                           <ci>
                                 APCp_Axinp_GSK3
                           </ci>
                        </apply>
                        <apply>
                           <times/>
                           <ci>
                                 V8_k2
                           </ci>
                           <ci>
                                 Bcat_APCp_Axinp_GSK3
                           </ci>
                        </apply>
                     </apply>
                  </apply>
               </math>
            </kineticLaw>
         </reaction>
         <reaction id = "V9" reversible = "false">
            <listOfReactants>
               <speciesReference species = "Bcat_APCp_Axinp_GSK3" stoichiometry = "1"/>
            </listOfReactants>
            <listOfProducts>
               <speciesReference species = "Bcatp_APCp_Axinp_GSK3" stoichiometry = "1"/>
            </listOfProducts>
            <kineticLaw>
               <math xmlns = "http://www.w3.org/1998/Math/MathML">
                  <apply>
                     <times/>
                     <ci>
                           V9_k
                     </ci>
                     <ci>
                           Bcat_APCp_Axinp_GSK3
                     </ci>
                  </apply>
               </math>
            </kineticLaw>
         </reaction>
         <reaction id = "V10" reversible = "false">
            <listOfReactants>
               <speciesReference species = "Bcatp_APCp_Axinp_GSK3" stoichiometry = "1"/>
            </listOfReactants>
            <listOfProducts>
               <speciesReference species = "Bcatp" stoichiometry = "1"/>
               <speciesReference species = "APCp_Axinp_GSK3" stoichiometry = "1"/>
            </listOfProducts>
            <kineticLaw>
               <math xmlns = "http://www.w3.org/1998/Math/MathML">
                  <apply>
                     <times/>
                     <ci>
                           V10_k
                     </ci>
                     <ci>
                           Bcatp_APCp_Axinp_GSK3
                     </ci>
                  </apply>
               </math>
            </kineticLaw>
         </reaction>
         <reaction id = "V7" reversible = "false">
            <listOfReactants>
               <speciesReference species = "Axin" stoichiometry = "1"/>
               <speciesReference species = "APC" stoichiometry = "1"/>
            </listOfReactants>
            <listOfProducts>
               <speciesReference species = "APC_Axin" stoichiometry = "1"/>
            </listOfProducts>
            <kineticLaw>
               <math xmlns = "http://www.w3.org/1998/Math/MathML">
                  <apply>
                     <times/>
                     <ci>
                           scale1
                     </ci>
                     <apply>
                        <minus/>
                        <apply>
                           <times/>
                           <ci>
                                 V7_k1
                           </ci>
                           <ci>
                                 Axin
                           </ci>
                           <ci>
                                 APC
                           </ci>
                        </apply>
                        <apply>
                           <times/>
                           <ci>
                                 V7_k2
                           </ci>
                           <ci>
                                 APC_Axin
                           </ci>
                        </apply>
                     </apply>
                  </apply>
               </math>
            </kineticLaw>
         </reaction>
         <reaction id = "V14" reversible = "false">
            <listOfReactants>
               <speciesReference species = "AxinPool" stoichiometry = "1"/>
            </listOfReactants>
            <listOfProducts>
               <speciesReference species = "Axin" stoichiometry = "1"/>
            </listOfProducts>
            <kineticLaw>
               <math xmlns = "http://www.w3.org/1998/Math/MathML">
                  <apply>
                     <times/>
                     <ci>
                           axin_production
                     </ci>
                     <ci>
                           V14_k1
                     </ci>
                  </apply>
               </math>
            </kineticLaw>
         </reaction>
         <reaction id = "V15" reversible = "false">
            <listOfReactants>
               <speciesReference species = "Axin" stoichiometry = "1"/>
            </listOfReactants>
            <listOfProducts>
               <speciesReference species = "AxinPool" stoichiometry = "1"/>
            </listOfProducts>
            <kineticLaw>
               <math xmlns = "http://www.w3.org/1998/Math/MathML">
                  <apply>
                     <times/>
                     <ci>
                           V15_k
                     </ci>
                     <ci>
                           Axin
                     </ci>
                  </apply>
               </math>
            </kineticLaw>
         </reaction>
         <reaction id = "V12" reversible = "false">
            <listOfReactants>
               <speciesReference species = "BcatPool" stoichiometry = "1"/>
            </listOfReactants>
            <listOfProducts>
               <speciesReference species = "Bcat" stoichiometry = "1"/>
            </listOfProducts>
            <kineticLaw>
               <math xmlns = "http://www.w3.org/1998/Math/MathML">
                  <apply>
                     <times/>
                     <ci>
                           bcat_production
                     </ci>
                     <ci>
                           V12_k
                     </ci>
                  </apply>
               </math>
            </kineticLaw>
         </reaction>
         <reaction id = "V13" reversible = "false">
            <listOfReactants>
               <speciesReference species = "Bcat" stoichiometry = "1"/>
            </listOfReactants>
            <listOfProducts>
               <speciesReference species = "BcatPool" stoichiometry = "1"/>
            </listOfProducts>
            <kineticLaw>
               <math xmlns = "http://www.w3.org/1998/Math/MathML">
                  <apply>
                     <times/>
                     <ci>
                           V13_k
                     </ci>
                     <ci>
                           Bcat
                     </ci>
                  </apply>
               </math>
            </kineticLaw>
         </reaction>
         <reaction id = "V11" reversible = "false">
            <listOfReactants>
               <speciesReference species = "Bcatp" stoichiometry = "1"/>
            </listOfReactants>
            <listOfProducts>
               <speciesReference species = "BcatpPool" stoichiometry = "1"/>
            </listOfProducts>
            <kineticLaw>
               <math xmlns = "http://www.w3.org/1998/Math/MathML">
                  <apply>
                     <times/>
                     <ci>
                           V11_k
                     </ci>
                     <ci>
                           Bcatp
                     </ci>
                  </apply>
               </math>
            </kineticLaw>
         </reaction>
         <reaction id = "V16" reversible = "false">
            <listOfReactants>
               <speciesReference species = "Bcat" stoichiometry = "1"/>
               <speciesReference species = "TCF" stoichiometry = "1"/>
            </listOfReactants>
            <listOfProducts>
               <speciesReference species = "Bcat_TCF" stoichiometry = "1"/>
            </listOfProducts>
            <kineticLaw>
               <math xmlns = "http://www.w3.org/1998/Math/MathML">
                  <apply>
                     <times/>
                     <ci>
                           Scale3
                     </ci>
                     <apply>
                        <minus/>
                        <apply>
                           <times/>
                           <ci>
                                 V16_k1
                           </ci>
                           <ci>
                                 Bcat
                           </ci>
                           <ci>
                                 TCF
                           </ci>
                        </apply>
                        <apply>
                           <times/>
                           <ci>
                                 V16_k2
                           </ci>
                           <ci>
                                 Bcat_TCF
                           </ci>
                        </apply>
                     </apply>
                  </apply>
               </math>
            </kineticLaw>
         </reaction>
         <reaction id = "V17" reversible = "false">
            <listOfReactants>
               <speciesReference species = "Bcat" stoichiometry = "1"/>
               <speciesReference species = "APC" stoichiometry = "1"/>
            </listOfReactants>
            <listOfProducts>
               <speciesReference species = "Bcat_APC" stoichiometry = "1"/>
            </listOfProducts>
            <kineticLaw>
               <math xmlns = "http://www.w3.org/1998/Math/MathML">
                  <apply>
                     <times/>
                     <ci>
                           scale4
                     </ci>
                     <apply>
                        <minus/>
                        <apply>
                           <times/>
                           <ci>
                                 V17_k1
                           </ci>
                           <ci>
                                 Bcat
                           </ci>
                           <ci>
                                 APC
                           </ci>
                        </apply>
                        <apply>
                           <times/>
                           <ci>
                                 V17_k2
                           </ci>
                           <ci>
                                 Bcat_APC
                           </ci>
                        </apply>
                     </apply>
                  </apply>
               </math>
            </kineticLaw>
         </reaction>
         <reaction id = "V3" reversible = "false">
            <listOfReactants>
               <speciesReference species = "DshA" stoichiometry = "1"/>
               <speciesReference species = "APC_Axin_GSK3" stoichiometry = "1"/>
            </listOfReactants>
            <listOfProducts>
               <speciesReference species = "GSK3" stoichiometry = "1"/>
               <speciesReference species = "APC_Axin" stoichiometry = "1"/>
            </listOfProducts>
            <kineticLaw>
               <math xmlns = "http://www.w3.org/1998/Math/MathML">
                  <apply>
                     <times/>
                     <ci>
                           V3_k
                     </ci>
                     <ci>
                           DshA
                     </ci>
                     <ci>
                           APC_Axin_GSK3
                     </ci>
                  </apply>
               </math>
            </kineticLaw>
         </reaction>
         <reaction id = "V18" reversible = "false">
            <listOfReactants>
               <speciesReference species = "Axin" stoichiometry = "1"/>
               <speciesReference species = "GSK3" stoichiometry = "1"/>
            </listOfReactants>
            <listOfProducts>
               <speciesReference species = "GSK3_Axin" stoichiometry = "1"/>
            </listOfProducts>
            <kineticLaw>
               <math xmlns = "http://www.w3.org/1998/Math/MathML">
                  <apply>
                     <minus/>
                     <apply>
                        <times/>
                        <ci>
                              V18_k1
                        </ci>
                        <ci>
                              Axin
                        </ci>
                        <ci>
                              GSK3
                        </ci>
                     </apply>
                     <apply>
                        <times/>
                        <ci>
                              V18_k2
                        </ci>
                        <ci>
                              GSK3_Axin
                        </ci>
                     </apply>
                  </apply>
               </math>
            </kineticLaw>
         </reaction>
         <reaction id = "V19" reversible = "true">
            <listOfReactants>
               <speciesReference species = "Axin" stoichiometry = "1"/>
               <speciesReference species = "Bcat" stoichiometry = "1"/>
            </listOfReactants>
            <listOfProducts>
               <speciesReference species = "Axin_Bcat" stoichiometry = "1"/>
            </listOfProducts>
            <kineticLaw>
               <math xmlns = "http://www.w3.org/1998/Math/MathML">
                  <apply>
                     <minus/>
                     <apply>
                        <times/>
                        <ci>
                              V19_k1
                        </ci>
                        <ci>
                              Axin
                        </ci>
                        <ci>
                              Bcat
                        </ci>
                     </apply>
                     <apply>
                        <times/>
                        <ci>
                              V19_k2
                        </ci>
                        <ci>
                              Axin_Bcat
                        </ci>
                     </apply>
                  </apply>
               </math>
            </kineticLaw>
         </reaction>
         <reaction id = "V20" reversible = "true">
            <listOfReactants>
               <speciesReference species = "GSK3" stoichiometry = "1"/>
               <speciesReference species = "APC" stoichiometry = "1"/>
            </listOfReactants>
            <listOfProducts>
               <speciesReference species = "GSK3_APC" stoichiometry = "1"/>
            </listOfProducts>
            <kineticLaw>
               <math xmlns = "http://www.w3.org/1998/Math/MathML">
                  <apply>
                     <minus/>
                     <apply>
                        <times/>
                        <ci>
                              V20_k1
                        </ci>
                        <ci>
                              GSK3
                        </ci>
                        <ci>
                              APC
                        </ci>
                     </apply>
                     <apply>
                        <times/>
                        <ci>
                              V20_k2
                        </ci>
                        <ci>
                              GSK3_APC
                        </ci>
                     </apply>
                  </apply>
               </math>
            </kineticLaw>
         </reaction>
         <reaction id = "V21" reversible = "true">
            <listOfReactants>
               <speciesReference species = "GSK3" stoichiometry = "1"/>
               <speciesReference species = "Bcat" stoichiometry = "1"/>
            </listOfReactants>
            <listOfProducts>
               <speciesReference species = "GSK3_BCat" stoichiometry = "1"/>
            </listOfProducts>
            <kineticLaw>
               <math xmlns = "http://www.w3.org/1998/Math/MathML">
                  <apply>
                     <minus/>
                     <apply>
                        <times/>
                        <ci>
                              V21_k1
                        </ci>
                        <ci>
                              GSK3
                        </ci>
                        <ci>
                              Bcat
                        </ci>
                     </apply>
                     <apply>
                        <times/>
                        <ci>
                              V21_k2
                        </ci>
                        <ci>
                              GSK3_BCat
                        </ci>
                     </apply>
                  </apply>
               </math>
            </kineticLaw>
         </reaction>
      </listOfReactions>
   </model>
</sbml>
