# Supplementary material for: Analysis of Wnt signaling β-catenin spatial dynamics in HEK293T cells
Source: BMC Syst Biol. 2014 Apr 8;8:44. doi: 10.1186/1752-0509-8-44 (PMC4108056; doi:10.1186/1752-0509-8-44)
Supplement: Additional file 3 — SBML file for Model 2. The SBML file Model2.xml can be browsed using JDesigner of the Systems Biology Workbench. Please download JDesigner at http://sbw.sourceforge.net/, install it, and open the SBML file Model2.xml to browse the Wnt signaling model. Use the ‘Manage Parameter Sets’ option to switch between parameters for Model 2 (active) and Model 2 (passive). [file 1752-0509-8-44-S3.zip]

Archive with 1 entries (1 files):
- 9821453441145767_add3.xml
