# Supplementary material for: Analysis of Wnt signaling β-catenin spatial dynamics in HEK293T cells
Source: BMC Syst Biol. 2014 Apr 8;8:44. doi: 10.1186/1752-0509-8-44 (PMC4108056; doi:10.1186/1752-0509-8-44)
Supplement: Additional file 3 — SBML file for Model 2. The SBML file Model2.xml can be browsed using JDesigner of the Systems Biology Workbench. Please download JDesigner at http://sbw.sourceforge.net/, install it, and open the SBML file Model2.xml to browse the Wnt signaling model. Use the ‘Manage Parameter Sets’ option to switch between parameters for Model 2 (active) and Model 2 (passive). [file 1752-0509-8-44-S3.zip › 9821453441145767_add3.xml]

<?xml version="1.0" encoding="UTF-8"?>
<!-- Created by XMLPrettyPrinter on 11/28/2013 from JDesigner 2.3.52 -->
<sbml xmlns = "http://www.sbml.org/sbml/level2" level = "2" version = "1" xmlns:jd2 = "http://www.sys-bio.org/sbml/jd2">
   <!--                     -->
   <!--  Model Starts Here  -->
   <!--                     -->
   <model id = "M2" name = "Model2">
      <notes>
         <p xmlns = "http://www.w3.org/1999/xhtml">
            <body/>
         </p>
      </notes>
      <annotation>
         <jd2:JDesignerLayout version = "2.0" MajorVersion = "2" MinorVersion = "3" BuildVersion = "52"
                              xmlns:jd2 = "http://www.sys-bio.org/sbml/jd2">
            <jd2:header>
               <jd2:VersionHeader JDesignerVersion = "2.0"/>
               <jd2:ModelHeader Author = "BruceGardiner,ChinWeeTan" ModelVersion = "1.0" ModelTitle = "Model2"/>
               <jd2:TimeCourseDetails timeStart = "0" timeEnd = "10" numberOfPoints = "1000"/>
            </jd2:header>
            <jd2:listOfParameterSets currentParameterSet = "Optimised SS activeTransport">
               <jd2:parameterSet Id = "Optimised SS activeTransport">
                  <jd2:notes note = ""/>
                  <jd2:listOfCompartments>
                     <jd2:NameValue name = "compartment" value = "1"/>
                     <jd2:NameValue name = "CytosolMembrane" value = "1.16"/>
                     <jd2:NameValue name = "nucleus" value = "0.65"/>
                  </jd2:listOfCompartments>
                  <jd2:listOfSpecies>
                     <jd2:NameValue name = "bcat_cm" value = "46.6"/>
                     <jd2:NameValue name = "ligand_cm" value = "581.1"/>
                     <jd2:NameValue name = "complex_cm" value = "418.9"/>
                     <jd2:NameValue name = "bcat_nu" value = "32.6"/>
                     <jd2:NameValue name = "ligand_nu" value = "516.8"/>
                     <jd2:NameValue name = "complex_nu" value = "483.2"/>
                     <jd2:NameValue name = "bcat_pool" value = "0"/>
                  </jd2:listOfSpecies>
                  <jd2:listOfParameters>
                     <jd2:NameValue name = "kC_k1" value = "1E-5"/>
                     <jd2:NameValue name = "kC_k2" value = "0.000647"/>
                     <jd2:NameValue name = "kN_k1" value = "0.0001"/>
                     <jd2:NameValue name = "kN_k2" value = "0.00349"/>
                     <jd2:NameValue name = "kdegradation" value = "39.13"/>
                     <jd2:NameValue name = "Bsyn" value = "1.306"/>
                     <jd2:NameValue name = "kdiffusion_k" value = "39.13"/>
                     <jd2:NameValue name = "K_n_active_k" value = "17.16"/>
                     <jd2:NameValue name = "K_c_active_k" value = "4.5"/>
                  </jd2:listOfParameters>
               </jd2:parameterSet>
               <jd2:parameterSet Id = "Optimised SS NOactiveTransport">
                  <jd2:notes note = ""/>
                  <jd2:listOfCompartments>
                     <jd2:NameValue name = "compartment" value = "1"/>
                     <jd2:NameValue name = "CytosolMembrane" value = "1.16"/>
                     <jd2:NameValue name = "nucleus" value = "0.65"/>
                  </jd2:listOfCompartments>
                  <jd2:listOfSpecies>
                     <jd2:NameValue name = "bcat_cm" value = "70.8"/>
                     <jd2:NameValue name = "ligand_cm" value = "605.3"/>
                     <jd2:NameValue name = "complex_cm" value = "394.7"/>
                     <jd2:NameValue name = "bcat_nu" value = "61.8"/>
                     <jd2:NameValue name = "ligand_nu" value = "546"/>
                     <jd2:NameValue name = "complex_nu" value = "454"/>
                     <jd2:NameValue name = "bcat_pool" value = "0"/>
                  </jd2:listOfSpecies>
                  <jd2:listOfParameters>
                     <jd2:NameValue name = "kdegradation" value = "0.0163"/>
                     <jd2:NameValue name = "Bsyn" value = "1.306"/>
                     <jd2:NameValue name = "K_n_active_k" value = "0"/>
                     <jd2:NameValue name = "kC_k1" value = "1E-5"/>
                     <jd2:NameValue name = "kC_k2" value = "0.00109"/>
                     <jd2:NameValue name = "kN_k1" value = "0.0001"/>
                     <jd2:NameValue name = "kN_k2" value = "0.00743"/>
                     <jd2:NameValue name = "kdiffusion_k" value = "1354.1"/>
                     <jd2:NameValue name = "K_c_active_k" value = "0"/>
                  </jd2:listOfParameters>
               </jd2:parameterSet>
            </jd2:listOfParameterSets>
            <jd2:JDGraphicsHeader BackGroundColor = "FFFFFFEF"/>
            <jd2:listOfCompartments>
               <jd2:compartment id = "compartment" size = "1" visible = "false">
                  <jd2:boundingBox x = "0" y = "0" w = "64" h = "64"/>
                  <jd2:membraneStyle thickness = "12" color = "FF00A5FF"/>
                  <jd2:interiorStyle color = "FFEEEEFF"/>
                  <jd2:text value = "compartment" visible = "true">
                     <jd2:position rx = "32" ry = "58"/>
                     <jd2:font fontName = "Arial" fontSize = "8" fontStyle = "" fontColor = "FF000000"/>
                  </jd2:text>
               </jd2:compartment>
               <jd2:compartment id = "CytosolMembrane" size = "1.16" visible = "true">
                  <jd2:boundingBox x = "214" y = "131" w = "340" h = "190"/>
                  <jd2:membraneStyle thickness = "12" color = "FFFF0000"/>
                  <jd2:interiorStyle color = "FFEEEEFF"/>
                  <jd2:text value = "CytosolMembrane" visible = "true">
                     <jd2:position rx = "118" ry = "174"/>
                     <jd2:font fontName = "Arial" fontSize = "8" fontStyle = "" fontColor = "FF000000"/>
                  </jd2:text>
               </jd2:compartment>
               <jd2:compartment id = "nucleus" size = "0.65" visible = "true">
                  <jd2:boundingBox x = "214" y = "341" w = "340" h = "190"/>
                  <jd2:membraneStyle thickness = "12" color = "FF00A5FF"/>
                  <jd2:interiorStyle color = "FFEEEEFF"/>
                  <jd2:text value = "nucleus" visible = "true">
                     <jd2:position rx = "148" ry = "174"/>
                     <jd2:font fontName = "Arial" fontSize = "8" fontStyle = "" fontColor = "FF000000"/>
                  </jd2:text>
               </jd2:compartment>
            </jd2:listOfCompartments>
            <jd2:listOfSpecies>
               <jd2:species id = "bcat_cm" boundaryCondition = "false" compartment = "CytosolMembrane" initialConcentration = "46.6">
                  <jd2:positionLocked value = "false"/>
                  <jd2:boundingBox x = "349" y = "217"/>
                  <jd2:displayValue visible = "true">
                     <jd2:position rx = "0" ry = "0"/>
                     <jd2:font fontName = "Arial" fontSize = "8" fontColor = "FF000000" fontStyle = ""/>
                  </jd2:displayValue>
                  <jd2:text value = "bcat_cm" visible = "true">
                     <jd2:position rx = "4" ry = "12"/>
                     <jd2:font fontName = "Arial" fontSize = "8" fontStyle = "" fontColor = "FF000000"/>
                  </jd2:text>
                  <jd2:complex id = "C2592840" w = "62" h = "40" boundarySpeciesStyle = "bsShadow"
                               boundaryStyleColor = "FF0000FF" captionPosition = "npCenter" aliasBoundaryColor = "FFFF0000" aliasBoundaryThickness = "3">
                     <jd2:subunit shape = "suOvalSquare">
                        <jd2:boundingBox rx = "0" ry = "0" w = "62" h = "40"/>
                        <jd2:text value = "S13" visible = "false">
                           <jd2:position rx = "20" ry = "12"/>
                           <jd2:font fontName = "Arial" fontSize = "8" fontColor = "FF000000" fontStyle = ""/>
                        </jd2:text>
                        <jd2:color scheme = "gtVertLinear" startColor = "FFFFCC99" endColor = "FFFFFFFF"/>
                        <jd2:edgeStyle color = "FFFF9900" thickness = "2" stroke = "dsSolid"/>
                     </jd2:subunit>
                  </jd2:complex>
               </jd2:species>
               <jd2:species id = "ligand_cm" boundaryCondition = "false" compartment = "CytosolMembrane" initialConcentration = "581.1">
                  <jd2:positionLocked value = "false"/>
                  <jd2:boundingBox x = "460" y = "152"/>
                  <jd2:displayValue visible = "true">
                     <jd2:position rx = "0" ry = "0"/>
                     <jd2:font fontName = "Arial" fontSize = "8" fontColor = "FF000000" fontStyle = ""/>
                  </jd2:displayValue>
                  <jd2:text value = "ligand_cm" visible = "true">
                     <jd2:position rx = "4" ry = "12"/>
                     <jd2:font fontName = "Arial" fontSize = "8" fontStyle = "" fontColor = "FF000000"/>
                  </jd2:text>
                  <jd2:complex id = "C2592840" w = "73" h = "40" boundarySpeciesStyle = "bsShadow"
                               boundaryStyleColor = "FF0000FF" captionPosition = "npCenter" aliasBoundaryColor = "FFFF0000" aliasBoundaryThickness = "3">
                     <jd2:subunit shape = "suOvalSquare">
                        <jd2:boundingBox rx = "0" ry = "0" w = "73" h = "40"/>
                        <jd2:text value = "S13" visible = "false">
                           <jd2:position rx = "25" ry = "12"/>
                           <jd2:font fontName = "Arial" fontSize = "8" fontColor = "FF000000" fontStyle = ""/>
                        </jd2:text>
                        <jd2:color scheme = "gtVertLinear" startColor = "FFFFCC99" endColor = "FFFFFFFF"/>
                        <jd2:edgeStyle color = "FFFF9900" thickness = "2" stroke = "dsSolid"/>
                     </jd2:subunit>
                  </jd2:complex>
               </jd2:species>
               <jd2:species id = "complex_cm" boundaryCondition = "false" compartment = "CytosolMembrane" initialConcentration = "418.9">
                  <jd2:positionLocked value = "false"/>
                  <jd2:boundingBox x = "447" y = "251"/>
                  <jd2:displayValue visible = "true">
                     <jd2:position rx = "0" ry = "0"/>
                     <jd2:font fontName = "Arial" fontSize = "8" fontColor = "FF000000" fontStyle = ""/>
                  </jd2:displayValue>
                  <jd2:text value = "complex_cm" visible = "true">
                     <jd2:position rx = "5" ry = "12"/>
                     <jd2:font fontName = "Arial" fontSize = "8" fontStyle = "" fontColor = "FF000000"/>
                  </jd2:text>
                  <jd2:complex id = "C2592840" w = "88" h = "40" boundarySpeciesStyle = "bsShadow"
                               boundaryStyleColor = "FF0000FF" captionPosition = "npCenter" aliasBoundaryColor = "FFFF0000" aliasBoundaryThickness = "3">
                     <jd2:subunit shape = "suOvalSquare">
                        <jd2:boundingBox rx = "0" ry = "0" w = "88" h = "40"/>
                        <jd2:text value = "S13" visible = "false">
                           <jd2:position rx = "33" ry = "12"/>
                           <jd2:font fontName = "Arial" fontSize = "8" fontColor = "FF000000" fontStyle = ""/>
                        </jd2:text>
                        <jd2:color scheme = "gtVertLinear" startColor = "FFFFCC99" endColor = "FFFFFFFF"/>
                        <jd2:edgeStyle color = "FFFF9900" thickness = "2" stroke = "dsSolid"/>
                     </jd2:subunit>
                  </jd2:complex>
               </jd2:species>
               <jd2:species id = "bcat_nu" boundaryCondition = "false" compartment = "nucleus" initialConcentration = "32.6">
                  <jd2:positionLocked value = "false"/>
                  <jd2:boundingBox x = "275" y = "428"/>
                  <jd2:displayValue visible = "true">
                     <jd2:position rx = "0" ry = "0"/>
                     <jd2:font fontName = "Arial" fontSize = "8" fontColor = "FF000000" fontStyle = ""/>
                  </jd2:displayValue>
                  <jd2:text value = "bcat_nu" visible = "true">
                     <jd2:position rx = "6" ry = "12"/>
                     <jd2:font fontName = "Arial" fontSize = "8" fontStyle = "" fontColor = "FF000000"/>
                  </jd2:text>
                  <jd2:complex id = "C2592840" w = "62" h = "40" boundarySpeciesStyle = "bsShadow"
                               boundaryStyleColor = "FF0000FF" captionPosition = "npCenter" aliasBoundaryColor = "FFFF0000" aliasBoundaryThickness = "3">
                     <jd2:subunit shape = "suOvalSquare">
                        <jd2:boundingBox rx = "0" ry = "0" w = "62" h = "40"/>
                        <jd2:text value = "S13" visible = "false">
                           <jd2:position rx = "20" ry = "12"/>
                           <jd2:font fontName = "Arial" fontSize = "8" fontColor = "FF000000" fontStyle = ""/>
                        </jd2:text>
                        <jd2:color scheme = "gtVertLinear" startColor = "FFFFCC99" endColor = "FFFFFFFF"/>
                        <jd2:edgeStyle color = "FFFF9900" thickness = "2" stroke = "dsSolid"/>
                     </jd2:subunit>
                  </jd2:complex>
               </jd2:species>
               <jd2:species id = "ligand_nu" boundaryCondition = "false" compartment = "nucleus" initialConcentration = "516.8">
                  <jd2:positionLocked value = "false"/>
                  <jd2:boundingBox x = "469" y = "480"/>
                  <jd2:displayValue visible = "true">
                     <jd2:position rx = "0" ry = "0"/>
                     <jd2:font fontName = "Arial" fontSize = "8" fontColor = "FF000000" fontStyle = ""/>
                  </jd2:displayValue>
                  <jd2:text value = "ligand_nu" visible = "true">
                     <jd2:position rx = "0" ry = "12"/>
                     <jd2:font fontName = "Arial" fontSize = "8" fontStyle = "" fontColor = "FF000000"/>
                  </jd2:text>
                  <jd2:complex id = "C2592840" w = "62" h = "40" boundarySpeciesStyle = "bsShadow"
                               boundaryStyleColor = "FF0000FF" captionPosition = "npCenter" aliasBoundaryColor = "FFFF0000" aliasBoundaryThickness = "3">
                     <jd2:subunit shape = "suOvalSquare">
                        <jd2:boundingBox rx = "0" ry = "0" w = "62" h = "40"/>
                        <jd2:text value = "S13" visible = "false">
                           <jd2:position rx = "20" ry = "12"/>
                           <jd2:font fontName = "Arial" fontSize = "8" fontColor = "FF000000" fontStyle = ""/>
                        </jd2:text>
                        <jd2:color scheme = "gtVertLinear" startColor = "FFFFCC99" endColor = "FFFFFFFF"/>
                        <jd2:edgeStyle color = "FFFF9900" thickness = "2" stroke = "dsSolid"/>
                     </jd2:subunit>
                  </jd2:complex>
               </jd2:species>
               <jd2:species id = "complex_nu" boundaryCondition = "false" compartment = "nucleus" initialConcentration = "483.2">
                  <jd2:positionLocked value = "false"/>
                  <jd2:boundingBox x = "455" y = "360"/>
                  <jd2:displayValue visible = "true">
                     <jd2:position rx = "0" ry = "0"/>
                     <jd2:font fontName = "Arial" fontSize = "8" fontColor = "FF000000" fontStyle = ""/>
                  </jd2:displayValue>
                  <jd2:text value = "complex_nu" visible = "true">
                     <jd2:position rx = "4" ry = "12"/>
                     <jd2:font fontName = "Arial" fontSize = "8" fontStyle = "" fontColor = "FF000000"/>
                  </jd2:text>
                  <jd2:complex id = "C2592840" w = "84" h = "40" boundarySpeciesStyle = "bsShadow"
                               boundaryStyleColor = "FF0000FF" captionPosition = "npCenter" aliasBoundaryColor = "FFFF0000" aliasBoundaryThickness = "3">
                     <jd2:subunit shape = "suOvalSquare">
                        <jd2:boundingBox rx = "0" ry = "0" w = "84" h = "40"/>
                        <jd2:text value = "S13" visible = "false">
                           <jd2:position rx = "31" ry = "12"/>
                           <jd2:font fontName = "Arial" fontSize = "8" fontColor = "FF000000" fontStyle = ""/>
                        </jd2:text>
                        <jd2:color scheme = "gtVertLinear" startColor = "FFFFCC99" endColor = "FFFFFFFF"/>
                        <jd2:edgeStyle color = "FFFF9900" thickness = "2" stroke = "dsSolid"/>
                     </jd2:subunit>
                  </jd2:complex>
               </jd2:species>
               <jd2:species id = "bcat_pool" boundaryCondition = "true" compartment = "compartment" initialConcentration = "0">
                  <jd2:positionLocked value = "false"/>
                  <jd2:boundingBox x = "229" y = "155"/>
                  <jd2:displayValue visible = "true">
                     <jd2:position rx = "0" ry = "0"/>
                     <jd2:font fontName = "Arial" fontSize = "8" fontColor = "FF000000" fontStyle = ""/>
                  </jd2:displayValue>
                  <jd2:text value = "bcat_pool" visible = "true">
                     <jd2:position rx = "4" ry = "12"/>
                     <jd2:font fontName = "Arial" fontSize = "8" fontStyle = "" fontColor = "FF000000"/>
                  </jd2:text>
                  <jd2:complex id = "C2592840" w = "70" h = "40" boundarySpeciesStyle = "bsShadow"
                               boundaryStyleColor = "FF0000FF" captionPosition = "npCenter" aliasBoundaryColor = "FFFF0000" aliasBoundaryThickness = "3">
                     <jd2:subunit shape = "suOvalSquare">
                        <jd2:boundingBox rx = "0" ry = "0" w = "70" h = "40"/>
                        <jd2:text value = "S13" visible = "false">
                           <jd2:position rx = "24" ry = "12"/>
                           <jd2:font fontName = "Arial" fontSize = "8" fontColor = "FF000000" fontStyle = ""/>
                        </jd2:text>
                        <jd2:color scheme = "gtVertLinear" startColor = "FFFFCC99" endColor = "FFFFFFFF"/>
                        <jd2:edgeStyle color = "FFFF9900" thickness = "2" stroke = "dsSolid"/>
                     </jd2:subunit>
                  </jd2:complex>
               </jd2:species>
            </jd2:listOfSpecies>
            <jd2:listOfReactions>
               <jd2:reaction id = "Bsynthesis" reversible = "false">
                  <jd2:listOfReactants>
                     <jd2:speciesReference species = "bcat_pool" stoichiometry = "1"/>
                  </jd2:listOfReactants>
                  <jd2:listOfProducts>
                     <jd2:speciesReference species = "bcat_cm" stoichiometry = "1"/>
                  </jd2:listOfProducts>
                  <jd2:listOfModifierEdges/>
                  <jd2:kineticLaw type = "explicit">
                     <jd2:rateEquation value = "Bsyn*bcat_pool"/>
                  </jd2:kineticLaw>
                  <jd2:display arrowStyle = "ar1" arrowFillColor = "FF000000" lineColor = "FF838464" lineThickness = "2">
                     <jd2:lineType type = "ltBezier">
                        <jd2:edge>
                           <jd2:pt x = "264" y = "175" type = "substrate" speciesRef = "bcat_pool"/>
                           <jd2:pt x = "272" y = "236" type = "controlPoint"/>
                           <jd2:pt x = "310" y = "245" type = "controlPoint"/>
                           <jd2:pt x = "380" y = "237" type = "product" speciesRef = "bcat_cm"/>
                        </jd2:edge>
                     </jd2:lineType>
                     <jd2:displayValue visible = "false" showValue = "false" value = "0">
                        <jd2:position rx = "0" ry = "0"/>
                        <jd2:font fontName = "Arial" fontSize = "8" fontColor = "FF000000" fontStyle = ""/>
                     </jd2:displayValue>
                  </jd2:display>
               </jd2:reaction>
               <jd2:reaction id = "kDegradation" reversible = "false">
                  <jd2:listOfReactants>
                     <jd2:speciesReference species = "bcat_cm" stoichiometry = "1"/>
                  </jd2:listOfReactants>
                  <jd2:listOfProducts>
                     <jd2:speciesReference species = "bcat_pool" stoichiometry = "1"/>
                  </jd2:listOfProducts>
                  <jd2:listOfModifierEdges/>
                  <jd2:kineticLaw type = "explicit">
                     <jd2:rateEquation value = "kdegradation*bcat_cm"/>
                  </jd2:kineticLaw>
                  <jd2:display arrowStyle = "ar1" arrowFillColor = "FF000000" lineColor = "FF838464" lineThickness = "2">
                     <jd2:lineType type = "ltBezier">
                        <jd2:edge>
                           <jd2:pt x = "380" y = "237" type = "substrate" speciesRef = "bcat_cm"/>
                           <jd2:pt x = "336" y = "187" type = "controlPoint"/>
                           <jd2:pt x = "319" y = "180" type = "controlPoint"/>
                           <jd2:pt x = "264" y = "175" type = "product" speciesRef = "bcat_pool"/>
                        </jd2:edge>
                     </jd2:lineType>
                     <jd2:displayValue visible = "false" showValue = "false" value = "0">
                        <jd2:position rx = "0" ry = "0"/>
                        <jd2:font fontName = "Arial" fontSize = "8" fontColor = "FF000000" fontStyle = ""/>
                     </jd2:displayValue>
                  </jd2:display>
               </jd2:reaction>
               <jd2:reaction id = "kC" reversible = "true">
                  <jd2:listOfReactants>
                     <jd2:speciesReference species = "bcat_cm" stoichiometry = "1"/>
                     <jd2:speciesReference species = "ligand_cm" stoichiometry = "1"/>
                  </jd2:listOfReactants>
                  <jd2:listOfProducts>
                     <jd2:speciesReference species = "complex_cm" stoichiometry = "1"/>
                  </jd2:listOfProducts>
                  <jd2:listOfModifierEdges/>
                  <jd2:kineticLaw type = "explicit">
                     <jd2:rateEquation value = "kC_k1*bcat_cm*ligand_cm-kC_k2*complex_cm"/>
                  </jd2:kineticLaw>
                  <jd2:display arrowStyle = "ar1" arrowFillColor = "FF000000" lineColor = "FF838464" lineThickness = "2">
                     <jd2:edgeCenter x = "443" y = "212"/>
                     <jd2:lineType type = "ltLine">
                        <jd2:edge type = "substrate">
                           <jd2:pt x = "380" y = "237" type = "substrate" speciesRef = "bcat_cm"/>
                           <jd2:pt x = "443" y = "212" type = "centerPoint"/>
                        </jd2:edge>
                        <jd2:edge type = "substrate">
                           <jd2:pt x = "496" y = "172" type = "substrate" speciesRef = "ligand_cm"/>
                           <jd2:pt x = "443" y = "212" type = "centerPoint"/>
                        </jd2:edge>
                        <jd2:edge type = "product">
                           <jd2:pt x = "443" y = "212" type = "centerPoint"/>
                           <jd2:pt x = "491" y = "271" type = "product" speciesRef = "complex_cm"/>
                        </jd2:edge>
                     </jd2:lineType>
                     <jd2:displayValue visible = "false" showValue = "false" value = "0">
                        <jd2:position rx = "0" ry = "0"/>
                        <jd2:font fontName = "Arial" fontSize = "8" fontColor = "FF000000" fontStyle = ""/>
                     </jd2:displayValue>
                  </jd2:display>
               </jd2:reaction>
               <jd2:reaction id = "kN" reversible = "true">
                  <jd2:listOfReactants>
                     <jd2:speciesReference species = "bcat_nu" stoichiometry = "1"/>
                     <jd2:speciesReference species = "ligand_nu" stoichiometry = "1"/>
                  </jd2:listOfReactants>
                  <jd2:listOfProducts>
                     <jd2:speciesReference species = "complex_nu" stoichiometry = "1"/>
                  </jd2:listOfProducts>
                  <jd2:listOfModifierEdges/>
                  <jd2:kineticLaw type = "explicit">
                     <jd2:rateEquation value = "kN_k1*bcat_nu*ligand_nu-kN_k2*complex_nu"/>
                  </jd2:kineticLaw>
                  <jd2:display arrowStyle = "ar1" arrowFillColor = "FF000000" lineColor = "FF838464" lineThickness = "2">
                     <jd2:edgeCenter x = "442" y = "435"/>
                     <jd2:lineType type = "ltLine">
                        <jd2:edge type = "substrate">
                           <jd2:pt x = "306" y = "448" type = "substrate" speciesRef = "bcat_nu"/>
                           <jd2:pt x = "442" y = "435" type = "centerPoint"/>
                        </jd2:edge>
                        <jd2:edge type = "substrate">
                           <jd2:pt x = "500" y = "500" type = "substrate" speciesRef = "ligand_nu"/>
                           <jd2:pt x = "442" y = "435" type = "centerPoint"/>
                        </jd2:edge>
                        <jd2:edge type = "product">
                           <jd2:pt x = "442" y = "435" type = "centerPoint"/>
                           <jd2:pt x = "497" y = "380" type = "product" speciesRef = "complex_nu"/>
                        </jd2:edge>
                     </jd2:lineType>
                     <jd2:displayValue visible = "false" showValue = "false" value = "0">
                        <jd2:position rx = "0" ry = "0"/>
                        <jd2:font fontName = "Arial" fontSize = "8" fontColor = "FF000000" fontStyle = ""/>
                     </jd2:displayValue>
                  </jd2:display>
               </jd2:reaction>
               <jd2:reaction id = "kdiffusion" reversible = "false">
                  <jd2:listOfReactants>
                     <jd2:speciesReference species = "bcat_cm" stoichiometry = "1"/>
                  </jd2:listOfReactants>
                  <jd2:listOfProducts>
                     <jd2:speciesReference species = "bcat_nu" stoichiometry = "1"/>
                  </jd2:listOfProducts>
                  <jd2:listOfModifierEdges/>
                  <jd2:kineticLaw type = "explicit">
                     <jd2:rateEquation value = "kdiffusion_k*(bcat_cm-bcat_nu)"/>
                  </jd2:kineticLaw>
                  <jd2:display arrowStyle = "ar1" arrowFillColor = "FF000000" lineColor = "FF838464" lineThickness = "2">
                     <jd2:lineType type = "ltBezier">
                        <jd2:edge>
                           <jd2:pt x = "380" y = "237" type = "substrate" speciesRef = "bcat_cm"/>
                           <jd2:pt x = "244" y = "266" type = "controlPoint"/>
                           <jd2:pt x = "232" y = "382" type = "controlPoint"/>
                           <jd2:pt x = "306" y = "448" type = "product" speciesRef = "bcat_nu"/>
                        </jd2:edge>
                     </jd2:lineType>
                     <jd2:displayValue visible = "false" showValue = "false" value = "0">
                        <jd2:position rx = "0" ry = "0"/>
                        <jd2:font fontName = "Arial" fontSize = "8" fontColor = "FF000000" fontStyle = ""/>
                     </jd2:displayValue>
                  </jd2:display>
               </jd2:reaction>
               <jd2:reaction id = "K_c_active" reversible = "false">
                  <jd2:listOfReactants>
                     <jd2:speciesReference species = "bcat_cm" stoichiometry = "1"/>
                  </jd2:listOfReactants>
                  <jd2:listOfProducts>
                     <jd2:speciesReference species = "bcat_nu" stoichiometry = "1"/>
                  </jd2:listOfProducts>
                  <jd2:listOfModifierEdges/>
                  <jd2:kineticLaw type = "explicit">
                     <jd2:rateEquation value = "K_c_active_k*bcat_cm"/>
                  </jd2:kineticLaw>
                  <jd2:display arrowStyle = "ar1" arrowFillColor = "FF000000" lineColor = "FF838464" lineThickness = "2">
                     <jd2:lineType type = "ltLine">
                        <jd2:edge>
                           <jd2:pt x = "380" y = "237" type = "substrate" speciesRef = "bcat_cm"/>
                           <jd2:pt x = "306" y = "448" type = "product" speciesRef = "bcat_nu"/>
                        </jd2:edge>
                     </jd2:lineType>
                     <jd2:displayValue visible = "false" showValue = "false" value = "0">
                        <jd2:position rx = "0" ry = "0"/>
                        <jd2:font fontName = "Arial" fontSize = "8" fontColor = "FF000000" fontStyle = ""/>
                     </jd2:displayValue>
                  </jd2:display>
               </jd2:reaction>
               <jd2:reaction id = "K_n_active" reversible = "false">
                  <jd2:listOfReactants>
                     <jd2:speciesReference species = "bcat_nu" stoichiometry = "1"/>
                  </jd2:listOfReactants>
                  <jd2:listOfProducts>
                     <jd2:speciesReference species = "bcat_cm" stoichiometry = "1"/>
                  </jd2:listOfProducts>
                  <jd2:listOfModifierEdges/>
                  <jd2:kineticLaw type = "explicit">
                     <jd2:rateEquation value = "K_n_active_k*bcat_nu"/>
                  </jd2:kineticLaw>
                  <jd2:display arrowStyle = "ar1" arrowFillColor = "FF000000" lineColor = "FF838464" lineThickness = "2">
                     <jd2:lineType type = "ltBezier">
                        <jd2:edge>
                           <jd2:pt x = "306" y = "448" type = "substrate" speciesRef = "bcat_nu"/>
                           <jd2:pt x = "373" y = "418" type = "controlPoint"/>
                           <jd2:pt x = "390" y = "346" type = "controlPoint"/>
                           <jd2:pt x = "380" y = "237" type = "product" speciesRef = "bcat_cm"/>
                        </jd2:edge>
                     </jd2:lineType>
                     <jd2:displayValue visible = "false" showValue = "false" value = "0">
                        <jd2:position rx = "0" ry = "0"/>
                        <jd2:font fontName = "Arial" fontSize = "8" fontColor = "FF000000" fontStyle = ""/>
                     </jd2:displayValue>
                  </jd2:display>
               </jd2:reaction>
            </jd2:listOfReactions>
         </jd2:JDesignerLayout>
      </annotation>
      <listOfCompartments>
         <compartment id = "compartment" size = "1"/>
         <compartment id = "CytosolMembrane" size = "1.16"/>
         <compartment id = "nucleus" size = "0.65"/>
      </listOfCompartments>
      <listOfSpecies>
         <species id = "bcat_cm" boundaryCondition = "false" initialConcentration = "46.6" compartment = "CytosolMembrane"/>
         <species id = "ligand_cm" boundaryCondition = "false" initialConcentration = "581.1" compartment = "CytosolMembrane"/>
         <species id = "complex_cm" boundaryCondition = "false" initialConcentration = "418.9" compartment = "CytosolMembrane"/>
         <species id = "bcat_nu" boundaryCondition = "false" initialConcentration = "32.6" compartment = "nucleus"/>
         <species id = "ligand_nu" boundaryCondition = "false" initialConcentration = "516.8" compartment = "nucleus"/>
         <species id = "complex_nu" boundaryCondition = "false" initialConcentration = "483.2" compartment = "nucleus"/>
         <species id = "bcat_pool" boundaryCondition = "true" initialConcentration = "0" compartment = "compartment"/>
      </listOfSpecies>
      <listOfParameters>
         <parameter id = "kdegradation" value = "0.0163"/>
         <parameter id = "Bsyn" value = "1.306"/>
         <parameter id = "K_n_active_k" value = "17.16"/>
         <parameter id = "kC_k1" value = "1E-5"/>
         <parameter id = "kC_k2" value = "0.000647"/>
         <parameter id = "kN_k1" value = "0.0001"/>
         <parameter id = "kN_k2" value = "0.00349"/>
         <parameter id = "kdiffusion_k" value = "39.13"/>
         <parameter id = "K_c_active_k" value = "4.5"/>
      </listOfParameters>
      <listOfReactions>
         <reaction id = "Bsynthesis" reversible = "false">
            <listOfReactants>
               <speciesReference species = "bcat_pool" stoichiometry = "1"/>
            </listOfReactants>
            <listOfProducts>
               <speciesReference species = "bcat_cm" stoichiometry = "1"/>
            </listOfProducts>
            <kineticLaw>
               <math xmlns = "http://www.w3.org/1998/Math/MathML">
                  <apply>
                     <times/>
                     <ci>
                           Bsyn
                     </ci>
                     <ci>
                           bcat_pool
                     </ci>
                  </apply>
               </math>
            </kineticLaw>
         </reaction>
         <reaction id = "kDegradation" reversible = "false">
            <listOfReactants>
               <speciesReference species = "bcat_cm" stoichiometry = "1"/>
            </listOfReactants>
            <listOfProducts>
               <speciesReference species = "bcat_pool" stoichiometry = "1"/>
            </listOfProducts>
            <kineticLaw>
               <math xmlns = "http://www.w3.org/1998/Math/MathML">
                  <apply>
                     <times/>
                     <ci>
                           kdegradation
                     </ci>
                     <ci>
                           bcat_cm
                     </ci>
                  </apply>
               </math>
            </kineticLaw>
         </reaction>
         <reaction id = "kC" reversible = "true">
            <listOfReactants>
               <speciesReference species = "bcat_cm" stoichiometry = "1"/>
               <speciesReference species = "ligand_cm" stoichiometry = "1"/>
            </listOfReactants>
            <listOfProducts>
               <speciesReference species = "complex_cm" stoichiometry = "1"/>
            </listOfProducts>
            <kineticLaw>
               <math xmlns = "http://www.w3.org/1998/Math/MathML">
                  <apply>
                     <minus/>
                     <apply>
                        <times/>
                        <ci>
                              kC_k1
                        </ci>
                        <ci>
                              bcat_cm
                        </ci>
                        <ci>
                              ligand_cm
                        </ci>
                     </apply>
                     <apply>
                        <times/>
                        <ci>
                              kC_k2
                        </ci>
                        <ci>
                              complex_cm
                        </ci>
                     </apply>
                  </apply>
               </math>
            </kineticLaw>
         </reaction>
         <reaction id = "kN" reversible = "true">
            <listOfReactants>
               <speciesReference species = "bcat_nu" stoichiometry = "1"/>
               <speciesReference species = "ligand_nu" stoichiometry = "1"/>
            </listOfReactants>
            <listOfProducts>
               <speciesReference species = "complex_nu" stoichiometry = "1"/>
            </listOfProducts>
            <kineticLaw>
               <math xmlns = "http://www.w3.org/1998/Math/MathML">
                  <apply>
                     <minus/>
                     <apply>
                        <times/>
                        <ci>
                              kN_k1
                        </ci>
                        <ci>
                              bcat_nu
                        </ci>
                        <ci>
                              ligand_nu
                        </ci>
                     </apply>
                     <apply>
                        <times/>
                        <ci>
                              kN_k2
                        </ci>
                        <ci>
                              complex_nu
                        </ci>
                     </apply>
                  </apply>
               </math>
            </kineticLaw>
         </reaction>
         <reaction id = "kdiffusion" reversible = "false">
            <listOfReactants>
               <speciesReference species = "bcat_cm" stoichiometry = "1"/>
            </listOfReactants>
            <listOfProducts>
               <speciesReference species = "bcat_nu" stoichiometry = "1"/>
            </listOfProducts>
            <kineticLaw>
               <math xmlns = "http://www.w3.org/1998/Math/MathML">
                  <apply>
                     <times/>
                     <ci>
                           kdiffusion_k
                     </ci>
                     <apply>
                        <minus/>
                        <ci>
                              bcat_cm
                        </ci>
                        <ci>
                              bcat_nu
                        </ci>
                     </apply>
                  </apply>
               </math>
            </kineticLaw>
         </reaction>
         <reaction id = "K_c_active" reversible = "false">
            <listOfReactants>
               <speciesReference species = "bcat_cm" stoichiometry = "1"/>
            </listOfReactants>
            <listOfProducts>
               <speciesReference species = "bcat_nu" stoichiometry = "1"/>
            </listOfProducts>
            <kineticLaw>
               <math xmlns = "http://www.w3.org/1998/Math/MathML">
                  <apply>
                     <times/>
                     <ci>
                           K_c_active_k
                     </ci>
                     <ci>
                           bcat_cm
                     </ci>
                  </apply>
               </math>
            </kineticLaw>
         </reaction>
         <reaction id = "K_n_active" reversible = "false">
            <listOfReactants>
               <speciesReference species = "bcat_nu" stoichiometry = "1"/>
            </listOfReactants>
            <listOfProducts>
               <speciesReference species = "bcat_cm" stoichiometry = "1"/>
            </listOfProducts>
            <kineticLaw>
               <math xmlns = "http://www.w3.org/1998/Math/MathML">
                  <apply>
                     <times/>
                     <ci>
                           K_n_active_k
                     </ci>
                     <ci>
                           bcat_nu
                     </ci>
                  </apply>
               </math>
            </kineticLaw>
         </reaction>
      </listOfReactions>
   </model>
</sbml>
